# Supplementary material for: TPPU protects against seizures and seizure-associated comorbidities by inhibiting the Akt/mTOR signaling pathway in KA-induced convulsant mice
Source: Front Immunol. 2026 Jun 8;17:1850303. doi: 10.3389/fimmu.2026.1850303 (PMC13283869; doi:10.3389/fimmu.2026.1850303)
Supplement: Supplementary Table 2 — Differentially expressed genes between the comparisons: KA+NS vs. Ctrl+NS, KA+TPPU vs. KA+NS, and KA+TPPU vs. Ctrl+NS. [file Table2.xlsx]

## Sheet: all.group.gene.xls
id	Ctrl	K	T	Symbol
ENSMUSG00000000088	138.357	175.352	147.374	Cox5a			Gfap	131.76	323.465	116.382
ENSMUSG00000000131	27.0274	30.5642	27.6492	Xpo6			Serpina3n	21.651	117.156	23.1737
ENSMUSG00000000168	31.6364	33.4766	31.439	Dlat			Cd63	53.4642	85.1908	52.8915
ENSMUSG00000000171	55.1304	62.9472	59.1873	Sdhd			Ephx4	30.9424	33.5914	31.6177
ENSMUSG00000000253	27.3032	30.952	29.4415	Gmpr			Spp1	11.1104	23.695	9.5822
ENSMUSG00000000308	110.073	109.63	103.012	Ckmt1			Stat3	8.965	13.935	8.4838
ENSMUSG00000000326	35.8176	37.6392	35.3393	Comt			Vim	20.1032	73.0023	18.5972
ENSMUSG00000000339	27.6498	30.7484	28.6365	Rtca			Npy	57.9754	102.884	57.4385
ENSMUSG00000000346	64.6158	60.5336	62.2625	Dazap2			Tcf25	193.425	561.737	197.444
ENSMUSG00000000355	35.314	40.9188	35.7352	Mcts1			Tubb5	140.517	558.525	135.769
ENSMUSG00000000399	57.4352	63.5958	57.825	Ndufa9			Rac1	143.351	516.569	140.933
ENSMUSG00000000416	51.5688	49.211	54.2573	Cttnbp2			Gria3	44.6732	485.238	43.2377
ENSMUSG00000029304	11.1104	23.695	9.5822	Spp1			Sdf2	29.973	471.004	31.0823
ENSMUSG00000004040	8.965	13.935	8.4838	Stat3			Celf2	54.975	464.904	56.385
ENSMUSG00000026728	20.1032	73.0023	18.5972	Vim			Clpp	33.5398	411.753	35.3435
ENSMUSG00000029819	57.9754	102.884	57.4385	Npy
ENSMUSG00000000538	49.9106	47.0948	48.3885	Tom1l2
ENSMUSG00000000563	152.03	170.079	153.294	Atp5pb
ENSMUSG00000000568	80.794	82.0058	79.2728	Hnrnpd
ENSMUSG00000000605	44.4676	44.9392	43.5927	Clcn4
ENSMUSG00000000632	56.9766	60.7628	57.7462	Sez6
ENSMUSG00000000711	50.4364	50.826	51.024	Rab5b
ENSMUSG00000000740	361.048	402.95	366.149	Rpl13
ENSMUSG00000000743	37.6188	38.0136	38.6267	Chmp1a
ENSMUSG00000000787	59.083	54.6892	56.5093	Ddx3x
ENSMUSG00000000826	54.8494	51.5986	53.2888	Dnajc5
ENSMUSG00000000827	33.6894	33.0624	32.3095	Tpd52l2
ENSMUSG00000000861	39.5384	42.0506	41.7195	Bcl11a
ENSMUSG00000000881	45.6312	45.5714	45.9388	Dlg3
ENSMUSG00000000902	36.922	39.5862	38.0927	Smarcb1
ENSMUSG00000001016	34.3732	35.6756	34.4205	Ilf2
ENSMUSG00000001017	59.9838	62.1272	57.2877	Chtop
ENSMUSG00000001036	35.022	33.816	34.0178	Epn2
ENSMUSG00000001100	41.7532	43.846	43.4137	Poldip2
ENSMUSG00000001127	97.6956	96.9648	94.2567	Araf
ENSMUSG00000001158	36.1306	40.36	37.1818	Snrnp27
ENSMUSG00000001175	681.185	684.219	679.035	Calm1
ENSMUSG00000001211	41.8748	39.2638	40.4193	Agpat3
ENSMUSG00000001248	49.806	51.0914	52.3155	Gramd1a
ENSMUSG00000001270	513.078	519.975	498.125	Ckb
ENSMUSG00000001289	97.7526	113.391	104.954	Pfdn5
ENSMUSG00000001313	39.2052	37.5078	33.964	Rnd2
ENSMUSG00000001366	43.9062	43.2692	42.5102	Fbxo9
ENSMUSG00000001380	37.1404	41.5596	39.5687	Hars1
ENSMUSG00000001383	56.482	60.9226	60.4715	Zmat2
ENSMUSG00000001416	47.2314	50.1742	46.5188	Cct3
ENSMUSG00000001418	29.0564	30.79	32.0525	Glmp
ENSMUSG00000001419	48.2092	44.0018	47.0057	Mef2d
ENSMUSG00000001440	32.113	31.5926	31.6348	Kpnb1
ENSMUSG00000001441	33.2088	34.5168	31.6237	Npepps
ENSMUSG00000001472	193.425	200.554	197.444	Tcf25
ENSMUSG00000001525	140.517	155.85	135.769	Tubb5
ENSMUSG00000001576	39.5478	39.1232	38.6175	Ergic1
ENSMUSG00000001687	65.106	68.6992	66.9062	Ubl3
ENSMUSG00000001729	57.6364	55.8052	58.6978	Akt1
ENSMUSG00000001783	48.0302	49.1604	45.6165	Rtcb
ENSMUSG00000001794	98.421	107.463	102.429	Capns1
ENSMUSG00000001833	157.221	158.793	151.804	Septin7
ENSMUSG00000001847	143.351	146.404	140.933	Rac1
ENSMUSG00000001891	43.0732	45.4004	42.881	Ugp2
ENSMUSG00000001909	30.1128	28.8574	29.792	Trmt1
ENSMUSG00000001911	40.234	38.0024	39.6503	Nfix
ENSMUSG00000001924	87.1594	90.9676	88.2685	Uba1
ENSMUSG00000001986	44.6732	43.5674	43.2377	Gria3
ENSMUSG00000002010	82.4866	83.6938	82.3582	Idh3g
ENSMUSG00000002012	44.3216	37.887	39.8053	Pnck
ENSMUSG00000002014	26.5576	31.4966	28.997	Ssr4
ENSMUSG00000002015	41.3862	44.3002	38.9032	Bcap31
ENSMUSG00000002052	29.3526	27.7922	30.301	Supt6
ENSMUSG00000002064	29.973	33.0686	31.0823	Sdf2
ENSMUSG00000002102	87.785	93.856	92.3612	Psmc3
ENSMUSG00000002107	54.975	56.3146	56.385	Celf2
ENSMUSG00000002265	51.0824	39.3958	44.4073	Peg3
ENSMUSG00000002332	35.08	40.7758	36.5692	Dhrs1
ENSMUSG00000002379	97.3346	114.166	101.716	Ndufa11
ENSMUSG00000002395	37.1208	38.4116	39.0138	Use1
ENSMUSG00000002416	58.908	73.9522	61.983	Ndufb2
ENSMUSG00000002477	38.8656	47.8028	39.5788	Snrpd1
ENSMUSG00000002524	64.0772	61.2092	61.4978	Puf60
ENSMUSG00000002580	37.2822	42.9922	38.135	Mien1
ENSMUSG00000002625	64.4312	63.716	62.163	Akap8l
ENSMUSG00000002658	39.8558	39.1944	40.2328	Gtf2f1
ENSMUSG00000002660	33.5398	34.971	35.3435	Clpp
ENSMUSG00000002728	38.5266	43.6326	38.6085	Naa20
ENSMUSG00000002741	27.7592	30.3012	28.2987	Ykt6
ENSMUSG00000002768	47.7198	50.7318	47.9872	Mea1
ENSMUSG00000002778	35.8234	35.9642	34.786	Kdelr1
ENSMUSG00000002808	51.3074	51.4098	51.8538	Epdr1
ENSMUSG00000002833	35.6412	33.8162	35.8258	Hdgfl2
ENSMUSG00000002957	52.067	55.015	54.2472	Ap2a2
ENSMUSG00000002981	39.1084	40.6316	39.9218	Clptm1
ENSMUSG00000002984	32.7688	34.5404	33.4515	Tomm40
ENSMUSG00000002985	997.646	1019.86	1008.39	Apoe
ENSMUSG00000003038	74.0008	75.4082	73.8933	Hmgn2
ENSMUSG00000003068	32.3124	32.7816	32.8585	Stk11
ENSMUSG00000003072	154.281	185.531	165.316	Atp5f1d
ENSMUSG00000003099	47.9496	49.3468	47.5222	Ppp5c
ENSMUSG00000003131	36.2352	34.5934	33.9643	Pafah1b2
ENSMUSG00000003153	33.3268	33.2942	34.6445	Slc2a3
ENSMUSG00000003199	36.8718	37.7136	36.4748	Mpnd
ENSMUSG00000003269	55.7236	66.4622	61.4558	Cyth2
ENSMUSG00000003273	58.3172	58.7948	60.3868	Car11
ENSMUSG00000003279	99.489	98.4068	105.523	Dlgap1
ENSMUSG00000003344	30.7702	33.633	34.2065	Btbd2
ENSMUSG00000003345	60.3898	60.1072	61.0543	Csnk1g2
ENSMUSG00000003346	51.2314	57.4572	54.7812	Abhd17a
ENSMUSG00000003352	75.6656	82.0448	81.8508	Cacnb3
ENSMUSG00000003363	198.878	201.784	205.199	Pld3
ENSMUSG00000003378	56.1688	57.2756	57.8382	Grik5
ENSMUSG00000003380	94.4648	104.74	99.6423	Rabac1
ENSMUSG00000003402	36.9168	39.132	37.2005	Prkcsh
ENSMUSG00000003410	36.4476	35.7028	37.7923	Elavl3
ENSMUSG00000003411	40.5854	45.0596	41.427	Rab3b
ENSMUSG00000003429	175.914	201.743	183.853	Rps11
ENSMUSG00000003435	41.633	41.492	42.5747	Supt5
ENSMUSG00000003437	32.3408	32.7224	32.0035	Paf1
ENSMUSG00000003464	31.4508	32.5414	32.5262	Pex19
ENSMUSG00000003469	183.777	170.731	193.372	Phyhip
ENSMUSG00000003518	40.5268	41.842	40.679	Dusp3
ENSMUSG00000003531	29.1156	30.093	32.9927	Dgcr6
ENSMUSG00000003575	39.4176	35.503	41.2057	Crtc1
ENSMUSG00000003657	30.261	25.2204	22.5798	Calb2
ENSMUSG00000003814	143.245	150.485	131.488	Calr
ENSMUSG00000003863	32.7748	31.8826	33.4597	Ppfia3
ENSMUSG00000003872	25.3212	30.173	26.024	Lin7b
ENSMUSG00000003934	47.0672	42.6016	43.0728	Efnb3
ENSMUSG00000003948	160.1	174.437	166.051	Mmd
ENSMUSG00000003970	264.394	294.283	267.145	Rpl8
ENSMUSG00000003992	38.2676	36.3672	37.4783	Ssbp2
ENSMUSG00000004032	124.648	131.633	130.626	Gstm5
ENSMUSG00000004070	49.8984	55.0734	52.1132	Hmox2
ENSMUSG00000004071	107.582	111.54	113.223	Cdip1
ENSMUSG00000004096	50.115	54.4038	50.8808	Cwc15
ENSMUSG00000004110	30.8254	27.733	30.904	Cacna1e
ENSMUSG00000004187	139.79	134.443	140.152	Kifc2
ENSMUSG00000004207	524.081	503.019	511.291	Psap
ENSMUSG00000004263	34.0388	30.531	33.6807	Atn1
ENSMUSG00000004264	37.3096	40.3974	38.4758	Phb2
ENSMUSG00000004267	333.983	336.595	329.617	Eno2
ENSMUSG00000004285	81.8508	93.5232	83.4942	Atp6v1f
ENSMUSG00000004319	33.5912	32.9598	33.1233	Clcn3
ENSMUSG00000004364	51.4778	49.3192	52.3068	Cul3
ENSMUSG00000004366	242.247	265.249	251.307	Sst
ENSMUSG00000004383	41.4164	43.1154	40.9552	Large1
ENSMUSG00000004394	35.7986	37.0478	36.0467	Tmed4
ENSMUSG00000004455	89.1398	102.025	94.2013	Ppp1cc
ENSMUSG00000004535	47.2192	46.594	47.005	Tax1bp1
ENSMUSG00000004558	316.121	261.784	296.699	Ndrg2
ENSMUSG00000004610	33.2198	35.2912	33.7922	Etfb
ENSMUSG00000004667	32.4168	36.8452	34.9958	Polr2e
ENSMUSG00000004748	49.9766	54.4818	51.893	Mtfp1
ENSMUSG00000004771	49.2794	50.0794	48.6062	Rab11a
ENSMUSG00000004789	45.788	44.8288	44.8333	Dlst
ENSMUSG00000004843	31.9496	33.7056	32.2365	Chmp2b
ENSMUSG00000004849	127.271	138.465	126.471	Ap1s1
ENSMUSG00000004892	64.7626	59.4844	63.3193	Bcan
ENSMUSG00000004897	68.4534	69.348	68.3657	Hdgf
ENSMUSG00000004902	29.142	30.0536	25.0485	Slc25a18
ENSMUSG00000004933	91.8602	90.4444	93.649	Matk
ENSMUSG00000004936	106.388	109.176	111.851	Map2k1
ENSMUSG00000004937	56.4684	57.5618	56.7487	Sgta
ENSMUSG00000004945	33.1664	35.7646	33.78	Tmem242
ENSMUSG00000004961	102.267	105.532	97.503	Syt5
ENSMUSG00000004980	229.24	237.208	220.374	Hnrnpa2b1
ENSMUSG00000005034	85.434	73.8866	74.119	Prkacb
ENSMUSG00000005089	199.511	185.03	193.925	Slc1a2
ENSMUSG00000005103	55.2116	53.943	55.8533	Wdr1
ENSMUSG00000005125	40.7598	39.3388	34.3372	Ndrg1
ENSMUSG00000005161	113.054	125.614	115.022	Prdx2
ENSMUSG00000005204	27.9676	30.3382	27.8765	Senp3
ENSMUSG00000005262	43.4696	42.1392	42.2658	Ufd1
ENSMUSG00000005312	53.7036	53.4696	52.0457	Ubqln1
ENSMUSG00000005338	76.777	74.338	77.059	Cadm3
ENSMUSG00000005354	72.8754	75.1294	71.3855	Txn2
ENSMUSG00000005360	128.148	118.907	125.312	Slc1a3
ENSMUSG00000005371	46.1586	42.9644	45.0787	Fbxo11
ENSMUSG00000005417	58.1862	58.0784	60.1825	Mprip
ENSMUSG00000005469	75.6924	75.573	77.4305	Prkaca
ENSMUSG00000005510	75.9704	86.62	80.5898	Ndufs3
ENSMUSG00000005566	36.09	36.385	36.6253	Trim28
ENSMUSG00000005575	97.01	104.617	97.2038	Ube2m
ENSMUSG00000005583	35.1762	29.7034	29.199	Mef2c
ENSMUSG00000005610	136.659	135.631	133.186	Eif4g2
ENSMUSG00000005625	68.2492	71.9166	69.7415	Psmd4
ENSMUSG00000005683	101.793	105.636	101.028	Cs
ENSMUSG00000005687	32.1648	34.9062	32.7268	Bcas2
ENSMUSG00000005732	46.6826	52.2384	46.9465	Ranbp1
ENSMUSG00000005779	85.7762	97.2956	90.7743	Psmb4
ENSMUSG00000005846	30.6878	31.5906	30.7192	Rsl1d1
ENSMUSG00000005873	153.761	155.215	153.66	Reep5
ENSMUSG00000005881	71.9856	73.9934	71.4127	Ergic3
ENSMUSG00000005982	35.2398	35.3238	34.3432	Naa60
ENSMUSG00000006005	42.8732	45.5906	45.3137	Tpr
ENSMUSG00000006024	86.3156	91.0756	90.861	Napa
ENSMUSG00000006050	28.621	32.7552	30.7587	Sra1
ENSMUSG00000006057	145.232	181.169	167.472	Atp5mc1
ENSMUSG00000006058	38.1916	43.8606	39.4667	Snf8
ENSMUSG00000006095	36.2206	37.3688	36.4925	Tbcb
ENSMUSG00000006205	66.771	71.7734	72.1358	Htra1
ENSMUSG00000006273	203.942	211.464	203.772	Atp6v1b2
ENSMUSG00000006299	64.3362	67.9932	64.7542	Aamp
ENSMUSG00000006304	155.024	183.445	175.919	Arpc2
ENSMUSG00000006315	40.8772	46.179	40.269	Tmem147
ENSMUSG00000006333	209.528	233.181	213.21	Rps9
ENSMUSG00000006356	42.005	42.592	39.9273	Crip2
ENSMUSG00000006373	185.509	181.205	179.004	Pgrmc1
ENSMUSG00000006412	35.2618	39.1316	36.7978	Pfdn2
ENSMUSG00000006435	43.7422	43.38	45.8472	Neurl1a
ENSMUSG00000006476	248.26	272.787	266.2	Nsmf
ENSMUSG00000006575	126.756	136.334	133.576	Rundc3a
ENSMUSG00000006576	30.5086	26.2848	27.895	Slc4a3
ENSMUSG00000006651	472.007	469.688	470.592	Aplp1
ENSMUSG00000006673	33.0562	32.2158	32.5575	Qrich1
ENSMUSG00000006675	36.9996	36.5462	36.7727	P4htm
ENSMUSG00000006699	167.72	179.358	171.891	Cdc42
ENSMUSG00000006717	69.7114	80.6432	75.3255	Acot13
ENSMUSG00000006731	41.4862	40.7266	41.6585	B4galnt1
ENSMUSG00000006740	43.4876	38.805	39.1945	Kif5b
ENSMUSG00000006782	112.893	106.788	101.914	Cnp
ENSMUSG00000006800	31.4468	32.9052	31.1215	Sulf2
ENSMUSG00000006818	39.249	39.9974	38.4552	Sod2
ENSMUSG00000006930	62.5532	45.5498	47.9738	Hap1
ENSMUSG00000006932	123.122	122.124	118.366	Ctnnb1
ENSMUSG00000006941	76.1478	86.883	83.3855	Eif1b
ENSMUSG00000006998	58.0244	58.9668	59.2067	Psmd2
ENSMUSG00000007021	67.653	73.8892	70.9667	Syngr3
ENSMUSG00000007097	165.431	174.417	154.242	Atp1a2
ENSMUSG00000007207	39.0214	38.0738	38.3692	Stx1a
ENSMUSG00000007415	43.0988	42.2802	40.4523	Gatad1
ENSMUSG00000007458	40.5278	40.8046	40.3518	M6pr
ENSMUSG00000007564	217.027	217.953	221.349	Ppp2r1a
ENSMUSG00000007656	45.0506	47.6818	48.7488	Arpp19
ENSMUSG00000007659	37.3564	37.2626	38.3427	Bcl2l1
ENSMUSG00000007721	35.2594	42.006	38.3383	Ccdc124
ENSMUSG00000007739	49.4228	50.8622	50.501	Cct4
ENSMUSG00000007783	42.5636	41.7304	42.9715	Cpt1c
ENSMUSG00000007815	76.4756	81.5258	74.2437	Rhoa
ENSMUSG00000007836	41.172	42.5704	42.1877	Hnrnpa0
ENSMUSG00000007850	87.7912	89.4258	85.4622	Hnrnph1
ENSMUSG00000007891	172.176	178.26	174.304	Ctsd
ENSMUSG00000007892	411.71	503.064	445.269	Rplp1
ENSMUSG00000007950	74.5506	75.9694	75.5307	Abhd8
ENSMUSG00000008035	35.3648	39.9416	33.4397	Mid1ip1
ENSMUSG00000008036	112.401	127.208	117.046	Ap2s1
ENSMUSG00000008140	90.6068	92.6866	90.7992	Emc10
ENSMUSG00000008153	99.1696	100.925	97.4582	Clstn3
ENSMUSG00000008348	691.312	664.572	617.452	Ubc
ENSMUSG00000008475	86.436	94.783	94.2658	Arpc5
ENSMUSG00000008604	32.5296	31.3108	31.1955	Ubqln4
ENSMUSG00000008658	76.168	69.9546	79.1472	Rbfox1
ENSMUSG00000008668	189.569	222.39	202.877	Rps18
ENSMUSG00000008682	148.542	166.098	141.325	Rpl10
ENSMUSG00000008683	127.791	134.307	124.677	Rps15a
ENSMUSG00000008734	39.25	35.4696	36.0632	Gprc5b
ENSMUSG00000008855	35.001	33.8254	35.3065	Hdac5
ENSMUSG00000008892	93.0038	99.4726	91.9565	Vdac3
ENSMUSG00000009013	147.698	185.969	163.023	Dynll1
ENSMUSG00000009075	82.9198	89.206	93.177	Cabp7
ENSMUSG00000009079	80.9622	80.618	78.2467	Ewsr1
ENSMUSG00000009090	38.9332	38.337	39.6392	Ap1b1
ENSMUSG00000009216	55.1474	58.443	59.5717	Fam163b
ENSMUSG00000009394	184.377	182.368	188.168	Syn2
ENSMUSG00000009549	81.9722	87.9986	82.6085	Srp14
ENSMUSG00000009555	57.4798	58.3368	60.5368	Cdk9
ENSMUSG00000009630	61.1812	62.1416	60.9703	Ppp2cb
ENSMUSG00000009741	36.7576	33.7974	34.2022	Ubp1
ENSMUSG00000009863	75.6572	84.4606	80.5298	Sdhb
ENSMUSG00000009894	144.775	151.575	146.794	Snap47
ENSMUSG00000009927	229.405	272.693	239.912	Rps25
ENSMUSG00000010054	42.4566	41.7802	41.1897	Tusc2
ENSMUSG00000010086	114.01	119.461	116.292	Rnf112
ENSMUSG00000010095	67.0484	71.988	69.637	Slc3a2
ENSMUSG00000010097	37.1148	41.05	40.1722	Nxf1
ENSMUSG00000010110	34.3148	35.4854	35.3163	Stx5a
ENSMUSG00000010277	38.6796	36.9526	38.0733	Bltp2
ENSMUSG00000010376	46.2504	56.6782	49.7497	Nedd8
ENSMUSG00000010608	40.4976	37.1644	37.4948	Rbm25
ENSMUSG00000010663	65.6562	63.4922	63.302	Fads1
ENSMUSG00000010803	92.2892	86.8674	86.2633	Gabra1
ENSMUSG00000011179	33.353	33.2876	30.4657	Odc1
ENSMUSG00000011751	34.0822	33.537	32.6818	Sptbn4
ENSMUSG00000011752	288.567	310.983	293.06	Pgam1
ENSMUSG00000011877	99.0282	105.34	105.951	Git1
ENSMUSG00000012405	179.198	194	181.579	Rpl15
ENSMUSG00000012848	160.553	174.065	166.283	Rps5
ENSMUSG00000013033	52.891	50.621	51.4637	Adgrl1
ENSMUSG00000013160	116.118	125.782	117.299	Atp6v0d1
ENSMUSG00000013236	78.7082	74.6772	76.914	Ptprs
ENSMUSG00000013523	81.5362	76.0092	70.7892	Bcas1
ENSMUSG00000013539	37.011	37.19	34.7953	Tango2
ENSMUSG00000013593	104.423	108.249	104.516	Ndufs2
ENSMUSG00000013622	40.338	44.2174	40.1727	Atraid
ENSMUSG00000013662	43.8372	44.145	43.131	Atad1
ENSMUSG00000013698	217.583	208.493	212.486	Pea15a
ENSMUSG00000013701	52.1992	58.924	53.403	Timm23
ENSMUSG00000013787	49.437	49.0878	51.3043	Ehmt2
ENSMUSG00000013858	44.1692	45.35	43.0388	Tmem259
ENSMUSG00000013921	240.672	229.279	241.026	Clip3
ENSMUSG00000014077	59.1064	59.169	59.3572	Chp1
ENSMUSG00000014195	84.9818	85.783	85.9607	Dnajc7
ENSMUSG00000014226	47.8246	49.3526	48.6637	Cacybp
ENSMUSG00000014294	50.0682	60.382	54.6522	Ndufa2
ENSMUSG00000014313	280.979	351.734	310.642	Cox6c
ENSMUSG00000014402	51.0108	53.5186	50.6075	Tsg101
ENSMUSG00000014504	31.4562	32.7272	32.6617	Srp19
ENSMUSG00000014592	82.7242	82.7394	83.287	Camta1
ENSMUSG00000014602	116.13	105.146	109.403	Kif1a
ENSMUSG00000014606	53.5506	56.7044	55.4757	Slc25a11
ENSMUSG00000014769	60.3604	66.3256	59.9602	Psmb1
ENSMUSG00000014956	87.69	102.066	90.6565	Ppp1cb
ENSMUSG00000014959	47.3344	48.6632	48.482	Gorasp2
ENSMUSG00000015002	31.8246	33.4794	31.3885	Efr3a
ENSMUSG00000015087	39.4334	38.6322	39.4077	Rabl6
ENSMUSG00000015090	993.18	1239.02	911.619	Ptgds
ENSMUSG00000015092	84.4948	95.6738	87.6083	Edf1
ENSMUSG00000015094	136.174	142.743	143.917	Npdc1
ENSMUSG00000015095	30.3068	30.2142	29.3673	Fbxw5
ENSMUSG00000015120	71.983	74.0476	71.9305	Ube2i
ENSMUSG00000015149	84.962	84.6544	84.4855	Sirt2
ENSMUSG00000015165	67.9918	69.8592	66.5965	Hnrnpl
ENSMUSG00000015222	220.396	199.223	203.533	Map2
ENSMUSG00000015291	212.993	206.806	206.298	Gdi1
ENSMUSG00000015341	50.8844	49.6122	49.044	Golga7
ENSMUSG00000015476	109.142	112.91	115.176	Prrt1
ENSMUSG00000015478	34.693	37.999	35.2535	Rnf5
ENSMUSG00000015536	35.191	36.764	35.4322	Mocs2
ENSMUSG00000015656	765.246	817.38	773.26	Hspa8
ENSMUSG00000015671	32.1548	37.5176	33.955	Psma2
ENSMUSG00000015709	43.7318	41.8356	42.5568	Arnt2
ENSMUSG00000015714	33.348	33.1406	32.8047	Cers2
ENSMUSG00000015733	117.032	121.997	121.357	Capza2
ENSMUSG00000015749	33.7542	29.88	32.5688	Anp32e
ENSMUSG00000015759	49.3044	50.405	48.6428	Cnih1
ENSMUSG00000015790	39.728	41.1286	41.1025	Surf1
ENSMUSG00000015806	122.199	120.429	108.275	Qdpr
ENSMUSG00000015837	217.657	220.115	217.564	Sqstm1
ENSMUSG00000015932	122.316	127.809	123.014	Dstn
ENSMUSG00000015937	30.845	32.6578	29.3067	Macroh2a1
ENSMUSG00000015961	33.9644	34.0402	34.5952	Adss2
ENSMUSG00000015981	30.4762	29.3536	29.0488	Stk32c
ENSMUSG00000016252	88.0754	109.362	97.6568	Atp5f1e
ENSMUSG00000016257	30.2812	32.2768	29.4373	Prelid3b
ENSMUSG00000016308	25.8232	30.1084	27.4515	Ube2a
ENSMUSG00000016319	166.991	200.885	174.632	Slc25a5
ENSMUSG00000016344	29.2056	32.1458	30.8743	Ppdpf
ENSMUSG00000016346	59.7522	58.3866	58.8555	Kcnq2
ENSMUSG00000016349	352.78	368.814	364.796	Eef1a2
ENSMUSG00000016382	88.743	93.8276	92.4512	Pls3
ENSMUSG00000016427	54.7906	68.5044	56.6015	Ndufa1
ENSMUSG00000016534	36.063	37.8992	38.2165	Lamp2
ENSMUSG00000016541	135.56	146.969	142.135	Atxn10
ENSMUSG00000016554	37.3388	37.3772	37.0373	Eif3d
ENSMUSG00000016559	105.378	103.683	95.9	H3f3b
ENSMUSG00000016833	26.8714	30.4524	26.3825	Mrps18c
ENSMUSG00000016921	50.0964	50.3326	50.0088	Srsf6
ENSMUSG00000016940	31.0442	32.6204	29.707	Kctd2
ENSMUSG00000017119	44.3686	43.178	43.4887	Nbr1
ENSMUSG00000017167	33.0394	30.1038	32.1633	Cntnap1
ENSMUSG00000017188	44.5072	49.3468	45.768	Coa3
ENSMUSG00000017210	34.471	30.5766	31.9648	Med24
ENSMUSG00000017221	48.6766	50.554	48.3767	Psmd3
ENSMUSG00000017314	35.8966	34.399	37.1143	Mpp2
ENSMUSG00000017344	45.832	45.3192	36.9423	Vtn
ENSMUSG00000017390	374.624	379.309	377.306	Aldoc
ENSMUSG00000017404	321.332	365.521	344.672	Rpl19
ENSMUSG00000017421	53.3892	52.2714	54.383	Zfp207
ENSMUSG00000017466	84.626	77.1692	76.4103	Timp2
ENSMUSG00000017631	121.02	115.562	119.18	Abr
ENSMUSG00000017639	33.6026	30.9092	31.0182	Rab11fip4
ENSMUSG00000017670	58.0856	58.4202	59.9218	Elmo2
ENSMUSG00000017677	51.2818	46.7818	44.2273	Wsb1
ENSMUSG00000017686	30.2396	31.5548	31.201	Rhot1
ENSMUSG00000017707	74.4152	75.987	74.0618	Serinc3
ENSMUSG00000017734	59.3728	63.6386	58.036	Dbndd2
ENSMUSG00000017740	63.6828	62.384	61.7615	Slc12a5
ENSMUSG00000017754	39.5904	34.9792	35.9478	Pltp
ENSMUSG00000017760	42.6228	41.5022	41.8577	Ctsa
ENSMUSG00000017776	40.5912	41.892	41.1185	Crk
ENSMUSG00000017778	200.41	268.41	221.384	Cox7c
ENSMUSG00000017781	90.403	93.5232	92.6705	Pitpna
ENSMUSG00000017831	69.1592	69.2924	69.667	Rab5a
ENSMUSG00000017843	94.6598	92.1362	95.0067	Ppp2r5c
ENSMUSG00000017943	31.139	34.0164	31.993	Gdap1l1
ENSMUSG00000018042	33.5942	33.5996	33.2607	Cyb5r3
ENSMUSG00000018102	30.3314	31.208	29.4903	H2bc4
ENSMUSG00000018171	32.393	33.2298	30.8688	Vmp1
ENSMUSG00000018196	30.704	32.8836	32.0425	Glrx2
ENSMUSG00000018286	73.0318	81.6984	74.509	Psmb6
ENSMUSG00000018287	31.229	32.1298	31.749	Spag7
ENSMUSG00000018293	119.263	140.622	125.717	Pfn1
ENSMUSG00000018322	51.3178	49.9116	53.1333	Tomm34
ENSMUSG00000018326	205.426	209.654	206.379	Ywhab
ENSMUSG00000018334	29.7784	29.712	30.8193	Ksr1
ENSMUSG00000018340	36.856	38.7104	37.2748	Anxa6
ENSMUSG00000018379	68.8186	67.8864	69.0217	Srsf1
ENSMUSG00000018395	40.0792	38.2718	38.1902	Kif3a
ENSMUSG00000018398	112.453	107.665	109.427	Septin8
ENSMUSG00000018411	80.3898	75.2428	75.5085	Mapt
ENSMUSG00000018446	46.0446	51.2906	49.0688	C1qbp
ENSMUSG00000018451	106.873	110.372	90.5768	6330403K07Rik
ENSMUSG00000018474	124.423	119.346	119.69	Chd3
ENSMUSG00000018501	38.8816	37.3262	38.3047	Ncor1
ENSMUSG00000018548	50.7934	47.9276	47.9882	Trim37
ENSMUSG00000018559	40.4362	43.209	43.481	Ctdnep1
ENSMUSG00000018565	30.4642	33.4376	31.6318	Elp5
ENSMUSG00000018567	100.019	108.38	105.303	Gabarap
ENSMUSG00000018585	24.707	30.1054	27.508	Atox1
ENSMUSG00000018593	123.801	122.923	112.361	Sparc
ENSMUSG00000018677	30.4348	32.1386	31.6718	Slc25a39
ENSMUSG00000018707	35.3538	32.0414	34.121	Dync1h1
ENSMUSG00000018736	29.7206	31.8996	30.5913	Ndel1
ENSMUSG00000018765	36.3334	35.2538	36.7792	Fxr2
ENSMUSG00000018770	214.211	248.077	223.107	Atp5mc3
ENSMUSG00000018865	141.693	150.388	147.018	Sult4a1
ENSMUSG00000018909	32.7086	28.8592	30.0248	Arrb1
ENSMUSG00000018965	564.966	610.178	592.222	Ywhah
ENSMUSG00000019039	32.011	33.639	30.0823	Dalrd3
ENSMUSG00000019054	96.5442	108.531	101.518	Fis1
ENSMUSG00000019082	100.208	101.968	105.152	Slc25a22
ENSMUSG00000019087	148.859	151.927	150.149	Atp6ap1
ENSMUSG00000019124	40.0614	38.3256	38.9368	Scrn1
ENSMUSG00000019132	52.364	51.6978	49.6087	BC005537
ENSMUSG00000019173	56.3616	60.9452	56.8057	Rab5c
ENSMUSG00000019179	190.975	214.536	199.644	Mdh2
ENSMUSG00000019194	196.563	215.61	213.978	Scn1b
ENSMUSG00000019210	238.232	258.363	255.492	Atp6v1e1
ENSMUSG00000019254	30.275	30.5638	29.7655	Ppp1r12c
ENSMUSG00000019302	119.268	117.46	116.806	Atp6v0a1
ENSMUSG00000019362	41.3208	51.4334	44.491	D8Ertd738e
ENSMUSG00000019370	563.47	568.621	595.499	Calm3
ENSMUSG00000019373	38.8144	39.8744	38.037	Cops3
ENSMUSG00000019428	133.942	144.253	140.382	Fkbp8
ENSMUSG00000019432	65.5082	66.9068	64.0848	Ddx39b
ENSMUSG00000019467	109.203	112.449	115.166	Arhgef25
ENSMUSG00000019471	43.937	44.7328	43.6128	Cdc37
ENSMUSG00000019494	65.1618	69.0846	65.9583	Cops6
ENSMUSG00000019505	1149.48	1187.21	1146.66	Ubb
ENSMUSG00000019558	33.4132	33.882	35.7453	Slc6a8
ENSMUSG00000019578	31.3808	32.1598	32.028	Ubxn6
ENSMUSG00000019699	33.6414	31.0418	34.1123	Akt3
ENSMUSG00000019777	43.2196	46.4316	43.2483	Hdac2
ENSMUSG00000019782	37.2148	40.343	38.3702	Rwdd1
ENSMUSG00000019795	67.487	69.567	65.9642	Pcmt1
ENSMUSG00000019796	60.2372	62.9526	62.3362	Lrp11
ENSMUSG00000019804	86.1644	94.422	86.6922	Snx3
ENSMUSG00000019818	31.3376	32.0888	31.4013	Cd164
ENSMUSG00000019831	125.529	126.784	133.183	Wasf1
ENSMUSG00000019843	42.517	43.6822	43.7048	Fyn
ENSMUSG00000019874	32.1418	29.2212	23.1333	Fabp7
ENSMUSG00000019877	409.178	408.649	421.161	Serinc1
ENSMUSG00000019923	398.418	411.753	402.269	Zwint
ENSMUSG00000019927	35.409	34.429	34.3387	Ube2d1
ENSMUSG00000019929	37.9102	40.2824	35.7362	Dcn
ENSMUSG00000019943	187.675	185.139	194.36	Atp2b1
ENSMUSG00000019970	28.2224	36.2052	36.733	Sgk1
ENSMUSG00000019986	101.983	92.8984	93.46	Ahi1
ENSMUSG00000019996	35.388	33.25	35.022	Map7
ENSMUSG00000019998	50.3538	50.901	49.5105	Stx7
ENSMUSG00000020015	52.7882	51.354	50.107	Cdk17
ENSMUSG00000020022	117.98	143.267	128.355	Ndufa12
ENSMUSG00000020029	46.1538	45.8868	43.898	Nudt4
ENSMUSG00000020048	122.273	117.562	110.808	Hsp90b1
ENSMUSG00000020088	46.3638	48.1454	48.1848	Sar1a
ENSMUSG00000020089	47.7088	53.0786	51.5302	Ppa1
ENSMUSG00000020149	67.1782	69.3682	67.3337	Rab1a
ENSMUSG00000020152	118.46	126.979	126.304	Actr2
ENSMUSG00000020153	72.3708	80.337	74.0395	Ndufs7
ENSMUSG00000020163	94.718	127.971	109.339	Uqcr11
ENSMUSG00000020198	38.1954	35.374	37.0455	Ap3d1
ENSMUSG00000020257	36.4654	37.9306	36.3492	Wdr82
ENSMUSG00000020263	61.1358	61.409	60.7872	Appl2
ENSMUSG00000020265	54.1252	57.3318	52.676	Sumo3
ENSMUSG00000020267	127.963	160.945	138.432	Hint1
ENSMUSG00000020271	34.0206	34.027	33.1068	Fbxw11
ENSMUSG00000020277	52.668	57.481	55.4962	Pfkl
ENSMUSG00000020297	292.756	297.556	300.489	Nsg2
ENSMUSG00000020315	94.2624	85.9798	90.2803	Sptbn1
ENSMUSG00000020321	321.311	337.867	314.924	Mdh1
ENSMUSG00000020331	33.3942	33.0024	33.0247	Hcn2
ENSMUSG00000020333	55.11	52.7476	54.345	Acsl6
ENSMUSG00000020340	136.596	129.663	139.578	Cyfip2
ENSMUSG00000020349	59.8834	62.7262	60.395	Ppp2ca
ENSMUSG00000020358	78.3374	84.221	77.5505	Hnrnpab
ENSMUSG00000020361	48.5892	46.5258	45.8902	Hspa4
ENSMUSG00000020366	42.5946	41.0368	41.36	Mapk9
ENSMUSG00000020368	88.3408	86.8882	80.4967	Canx
ENSMUSG00000020372	100.69	113.891	102.132	Rack1
ENSMUSG00000020385	42.3886	42.9486	44.14	Clk4
ENSMUSG00000020386	44.1364	46.366	43.7058	Sar1b
ENSMUSG00000020390	107.732	116.598	113.157	Ube2b
ENSMUSG00000020402	207.718	225.448	213.278	Vdac1
ENSMUSG00000020415	32.495	34.9672	33.003	Pttg1
ENSMUSG00000020431	55.53	52.0858	56.9432	Adcy1
ENSMUSG00000020436	60.4464	58.52	59.3575	Gabrg2
ENSMUSG00000020440	52.2126	57.1358	53.6247	Arf5
ENSMUSG00000020444	50.5892	54.0504	53.527	Guk1
ENSMUSG00000020456	56.2348	56.0608	55.742	Ogdh
ENSMUSG00000020457	41.972	44.5616	43.2603	Drg1
ENSMUSG00000020458	200.089	203.544	203.922	Rtn4
ENSMUSG00000020460	210.8	239.2	226.911	Rps27a
ENSMUSG00000020462	63.5774	66.9522	67.5717	Cfap36
ENSMUSG00000020476	31.828	31.0328	30.8405	Dbnl
ENSMUSG00000020483	140.759	141.658	136.587	Dynll2
ENSMUSG00000020484	34.2122	35.2668	33.845	Xbp1
ENSMUSG00000020485	32.6182	35.4392	35.7737	Supt4a
ENSMUSG00000020486	95.1916	95.0636	87.03	Septin4
ENSMUSG00000020496	154.647	160.001	161.039	Rnf187
ENSMUSG00000020524	182.494	180.189	186.223	Gria1
ENSMUSG00000020530	36.9272	35.454	37.0217	Ggnbp2
ENSMUSG00000020571	41.4746	43.1818	38.1563	Pdia6
ENSMUSG00000020577	122.405	138.91	124.43	Tspan13
ENSMUSG00000020585	122.171	127.664	123.647	Laptm4a
ENSMUSG00000020589	31.5946	29.402	30.7232	Cyria
ENSMUSG00000020591	66.8154	67.36	70.1028	Ntsr2
ENSMUSG00000020594	32.5718	31.9378	32.6528	Pum2
ENSMUSG00000020598	86.2468	88.4722	86.2908	Nrcam
ENSMUSG00000020612	221.359	214.73	216.041	Prkar1a
ENSMUSG00000020644	68.6896	67.2274	64.1522	Id2
ENSMUSG00000020658	30.5624	29.2864	29.2082	Efr3b
ENSMUSG00000020664	53.1944	55.27	55.096	Dld
ENSMUSG00000020668	42.9632	41.625	41.9363	Kif3c
ENSMUSG00000020671	56.669	58.3696	56.3375	Rab10
ENSMUSG00000020684	64.5442	67.7382	67.595	Rasl10b
ENSMUSG00000020708	85.4096	90.0598	87.173	Psmc5
ENSMUSG00000020719	298.003	285.273	288.758	Ddx5
ENSMUSG00000020720	38.456	40.841	39.3117	Psmd12
ENSMUSG00000020737	33.9432	34.6984	36.209	Jpt1
ENSMUSG00000020738	212.911	232.802	219.665	Sumo2
ENSMUSG00000020745	94.5106	94.387	93.63	Pafah1b1
ENSMUSG00000020777	52.6746	52.2092	53.025	Acox1
ENSMUSG00000020785	49.5948	50.802	55.1065	Camkk1
ENSMUSG00000020811	37.3624	37.0284	35.232	Wscd1
ENSMUSG00000020823	48.2716	48.047	50.4093	Sec14l1
ENSMUSG00000020827	82.4268	77.1418	84.6648	Mink1
ENSMUSG00000020849	372.595	386.018	377.695	Ywhae
ENSMUSG00000020857	62.1984	72.109	66.6997	Nme2
ENSMUSG00000020859	53.7134	48.506	50.1018	Spag9
ENSMUSG00000020863	67.234	63.9214	68.2813	Luc7l3
ENSMUSG00000020864	36.9664	36.596	36.8133	Ankrd40
ENSMUSG00000020869	31.7638	32.819	32.653	Lrrc59
ENSMUSG00000020882	33.1352	33.9938	35.1042	Cacnb1
ENSMUSG00000020886	216.409	213.192	222.664	Dlg4
ENSMUSG00000020889	38.2564	34.446	39.8922	Nr1d1
ENSMUSG00000020894	465.908	473.092	481.115	Vamp2
ENSMUSG00000020917	29.6792	30.8344	28.6017	Acly
ENSMUSG00000020923	40.317	36.8196	41.0822	Ubtf
ENSMUSG00000020926	48.0706	45.1304	48.727	Adam11
ENSMUSG00000020929	29.6836	29.612	30.0382	Eftud2
ENSMUSG00000020932	131.76	188.997	116.382	Gfap
ENSMUSG00000020936	38.6712	40.2694	41.426	Nmt1
ENSMUSG00000020949	109.732	124.928	117.284	Fkbp3
ENSMUSG00000020950	48.4866	51.1786	50.596	Foxg1
ENSMUSG00000020978	57.9516	57.9868	55.8192	Klhdc2
ENSMUSG00000020986	30.6358	29.9632	30.222	Sec23a
ENSMUSG00000020993	54.2942	57.6058	55.0487	Trappc6b
ENSMUSG00000020994	35.5868	33.6436	34.956	Pnn
ENSMUSG00000021012	38.0396	35.4166	35.9348	Zc3h14
ENSMUSG00000021024	71.47	79.7414	75.2697	Psma6
ENSMUSG00000021037	65.266	69.1796	68.255	Ahsa1
ENSMUSG00000021062	58.17	61.415	62.838	Rab15
ENSMUSG00000021071	69.1026	68.5694	69.1225	Trim9
ENSMUSG00000021076	33.5976	32.878	31.7638	Actr10
ENSMUSG00000021079	30.2126	33.8448	32.8487	Timm9
ENSMUSG00000021087	533.718	541.339	546.432	Rtn1
ENSMUSG00000021091	21.651	35.6384	23.1737	Serpina3n
ENSMUSG00000021096	69.2166	70.71	70.6607	Ppm1a
ENSMUSG00000021111	32.6612	33.7112	32.7838	Papola
ENSMUSG00000021114	64.8854	68.9896	66.1965	Atp6v1d
ENSMUSG00000021124	67.4238	73.7052	68.1943	Vti1b
ENSMUSG00000021130	55.0024	51.4864	54.2943	Galnt16
ENSMUSG00000021131	35.5884	40.2838	38.533	Erh
ENSMUSG00000021134	131.436	125.491	124.433	Srsf5
ENSMUSG00000021156	72.3074	68.0946	69.7837	Zmynd11
ENSMUSG00000021178	84.8216	93.029	87.4185	Psmc1
ENSMUSG00000021190	50.4384	52.7324	49.4183	Lgmn
ENSMUSG00000021194	59.6944	69.2948	57.7613	Chga
ENSMUSG00000021196	54.6086	56.061	53.1963	Pfkp
ENSMUSG00000021218	133.824	138.377	134.543	Gdi2
ENSMUSG00000021248	39.2428	39.3636	38.1545	Tmed10
ENSMUSG00000021259	73.0344	69.7728	70.4688	Cyp46a1
ENSMUSG00000021262	46.4828	50.7018	44.0943	Evl
ENSMUSG00000021266	30.2766	29.9836	29.7632	Wars1
ENSMUSG00000021270	393.754	394.684	392.651	Hsp90aa1
ENSMUSG00000021273	28.3716	31.7124	27.69	Fdft1
ENSMUSG00000021282	76.3528	74.549	71.59	Eif5
ENSMUSG00000021288	219.014	225.873	219.572	Klc1
ENSMUSG00000021290	121.558	158.092	133.448	Atp5mj
ENSMUSG00000021314	72.0054	69.5688	74.4623	Amph
ENSMUSG00000021373	74.0598	73.1956	71.1153	Cap2
ENSMUSG00000021395	45.8626	44.8134	46.0395	Spin1
ENSMUSG00000021460	36.9422	39.0624	38.3218	Auh
ENSMUSG00000021476	75.03	74.9658	73.0442	Habp4
ENSMUSG00000021477	49.3444	53.8838	50.9268	Ctsl
ENSMUSG00000021486	41.1288	43.7696	40.3707	Prelid1
ENSMUSG00000021493	33.5086	38.6534	35.8023	Pdlim7
ENSMUSG00000021495	36.3504	36.6534	34.9837	Fam193b
ENSMUSG00000021497	36.329	39.1678	37.6062	Txndc15
ENSMUSG00000021508	35.6026	35.9672	36.1365	Cxcl14
ENSMUSG00000021520	123.684	152.662	136.17	Uqcrb
ENSMUSG00000021537	41.7538	43.2348	41.1745	Cetn3
ENSMUSG00000021546	155.734	152.87	147.755	Hnrnpk
ENSMUSG00000021548	30.9568	33.2164	31.0612	Ccnh
ENSMUSG00000021557	41.491	41.0898	40.7833	Agtpbp1
ENSMUSG00000021573	108.628	100.996	104.432	Tppp
ENSMUSG00000021576	38.2376	41.2326	39.3958	Pdcd6
ENSMUSG00000021577	124.466	124.524	123.238	Sdha
ENSMUSG00000021606	45.5872	56.52	46.742	Ndufs6
ENSMUSG00000021610	44.1348	44.323	43.8278	Clptm1l
ENSMUSG00000021660	124.159	132.98	127.16	Btf3
ENSMUSG00000021665	57.9324	60.4104	57.9178	Hexb
ENSMUSG00000021687	59.3138	58.0668	58.2757	Scamp1
ENSMUSG00000021700	47.4972	45.4468	45.4118	Rab3c
ENSMUSG00000021701	69.1272	71.1016	69.7053	Plk2
ENSMUSG00000021719	45.7454	45.9878	46.639	Rgs7bp
ENSMUSG00000021737	48.4186	54.3028	50.4145	Psmd6
ENSMUSG00000021748	71.2844	78.805	71.915	Pdhb
ENSMUSG00000021750	100.963	103.174	109.335	Fam107a
ENSMUSG00000021752	28.5756	33.2928	31.0613	Kctd6
ENSMUSG00000021764	46.8638	57.4392	50.5725	Ndufs4
ENSMUSG00000021771	104.035	109.722	103.964	Vdac2
ENSMUSG00000021772	38.7198	43.5284	39.2352	Nkiras1
ENSMUSG00000021774	58.983	58.8686	57.859	Ube2e1
ENSMUSG00000021792	86.666	84.9536	90.0418	Prxl2a
ENSMUSG00000021794	87.2126	87.0112	82.606	Glud1
ENSMUSG00000021807	45.8526	51.529	47.8827	Rtraf
ENSMUSG00000021814	31.8954	32.2558	32.9933	Anxa7
ENSMUSG00000021816	121.448	124.545	126.259	Ppp3cb
ENSMUSG00000021819	39.2678	39.027	39.4413	Zswim8
ENSMUSG00000021820	62.8002	56.3176	60.6157	Camk2g
ENSMUSG00000021832	42.9374	45.0002	42.8995	Psmc6
ENSMUSG00000021870	29.9524	28.8644	30.0295	Slmap
ENSMUSG00000021877	65.9734	69.6302	67.6343	Arf4
ENSMUSG00000021892	33.1826	36.3782	37.2938	Sh3bp5
ENSMUSG00000021901	36.694	34.5818	35.9198	Bap1
ENSMUSG00000021910	101.085	99.5538	100.851	Nisch
ENSMUSG00000021917	82.3128	93.9124	85.723	Spcs1
ENSMUSG00000021939	110.323	113.134	108.69	Ctsb
ENSMUSG00000021957	54.107	59.1064	52.8247	Tkt
ENSMUSG00000021987	38.6034	38.903	37.6913	Mtmr6
ENSMUSG00000021996	50.0364	53.4694	50.4307	Esd
ENSMUSG00000022010	184.087	189.462	185.667	Tsc22d1
ENSMUSG00000022037	511.699	517.448	529.97	Clu
ENSMUSG00000022043	48.2156	47.6124	48.128	Trim35
ENSMUSG00000022044	100.514	105.743	101.34	Stmn4
ENSMUSG00000022048	37.3736	41.1816	36.9495	Dpysl2
ENSMUSG00000022051	47.4996	47.2056	46.5438	Bnip3l
ENSMUSG00000022052	44.3726	45.1506	43.639	Ppp2r2a
ENSMUSG00000022054	49.9126	50.6054	48.0437	Nefm
ENSMUSG00000022055	151.364	145.707	151.722	Nefl
ENSMUSG00000022099	97.0642	98.1698	96.67	Dmtn
ENSMUSG00000022108	438.814	455.62	464.39	Itm2b
ENSMUSG00000022110	74.7542	77.0924	73.0523	Sucla2
ENSMUSG00000022124	31.8082	29.8448	31.4355	Fbxl3
ENSMUSG00000022139	65.3124	64.6318	67.0598	Mbnl2
ENSMUSG00000022174	62.7366	72.7172	66.2045	Dad1
ENSMUSG00000022185	39.9994	41.6728	40.137	Acin1
ENSMUSG00000022186	79.276	80.4718	78.2325	Oxct1
ENSMUSG00000022191	30.9122	27.8528	28.8072	Drosha
ENSMUSG00000022193	77.6518	86.9162	82.1273	Psmb5
ENSMUSG00000022194	92.3662	90.8174	92.3005	Pabpn1
ENSMUSG00000022199	243.477	250.175	253.23	Slc22a17
ENSMUSG00000022200	33.8516	35.3092	34.5362	Golph3
ENSMUSG00000022201	95.2104	89.458	90.6463	Zfr
ENSMUSG00000022205	115.02	126.207	120.029	Sub1
ENSMUSG00000022208	93.3676	87.3012	95.7692	Jph4
ENSMUSG00000022212	224.82	224.45	247.607	Cpne6
ENSMUSG00000022214	32.7816	31.0204	31.0932	Dcaf11
ENSMUSG00000022216	33.0688	34.7312	33.9553	Psme1
ENSMUSG00000022228	30.8974	28.03	27.9868	Zscan26
ENSMUSG00000022234	83.0386	87.2904	85.4203	Cct5
ENSMUSG00000022240	29.9916	30.404	30.565	Ctnnd2
ENSMUSG00000022257	47.1978	48.813	47.4103	Laptm4b
ENSMUSG00000022263	32.426	29.379	31.8193	Trio
ENSMUSG00000022265	55.7668	54.916	55.2938	Ank
ENSMUSG00000022283	64.2214	66.8236	67.9355	Pabpc1
ENSMUSG00000022285	392.034	404.098	398.133	Ywhaz
ENSMUSG00000022295	118.768	124.104	119.976	Atp6v1c1
ENSMUSG00000022296	75.95	73.0394	73.4007	Baalc
ENSMUSG00000022307	88.171	84.5162	86.6458	Oxr1
ENSMUSG00000022312	93.6196	96.9432	95.0912	Eif3h
ENSMUSG00000022314	34.2868	32.5468	32.193	Rad21
ENSMUSG00000022323	33.8646	34.0512	33.3085	Rida
ENSMUSG00000022332	99.2262	120.936	103.024	Khdrbs3
ENSMUSG00000022336	71.0734	71.3954	76.7248	Eif3e
ENSMUSG00000022337	50.7956	55.7614	53.167	Emc2
ENSMUSG00000022338	34.1616	38.3136	38.797	Eny2
ENSMUSG00000022354	140.615	165.38	158.302	Ndufb9
ENSMUSG00000022378	52.2698	54.2938	50.2733	Cyrib
ENSMUSG00000022389	71.2188	73.471	73.1838	Tef
ENSMUSG00000022391	52.165	52.9182	49.7608	Rangap1
ENSMUSG00000022400	53.256	57.6984	54.3875	Rbx1
ENSMUSG00000022403	49.5232	51.2846	49.3423	St13
ENSMUSG00000022415	94.4328	93.0038	95.7833	Syngr1
ENSMUSG00000022421	167.86	170.447	167.732	Nptxr
ENSMUSG00000022425	310.214	287.279	359.836	Enpp2
ENSMUSG00000022427	47.0684	51.7988	47.0692	Tomm22
ENSMUSG00000022450	68.7228	82.3088	73.87	Ndufa6
ENSMUSG00000022452	72.8136	86.822	77.9987	Smdt1
ENSMUSG00000022454	197.33	202.07	213.274	Nell2
ENSMUSG00000022456	174.054	171.795	182.908	Septin3
ENSMUSG00000022462	30.238	35.9302	32.2883	Slc38a2
ENSMUSG00000022463	30.4388	30.0978	29.5495	Srebf2
ENSMUSG00000022472	51.9298	51.791	49.8043	Desi1
ENSMUSG00000022474	74.5812	84.8586	80.2178	Pmm1
ENSMUSG00000022477	166.867	171.356	174.709	Aco2
ENSMUSG00000022489	41.3118	35.3432	39.4413	Pde1b
ENSMUSG00000022490	52.39	60.4702	59.292	Ppp1r1a
ENSMUSG00000022517	62.29	59.5806	60.7568	Mgrn1
ENSMUSG00000022523	45.3814	43.9792	42.8675	Fgf12
ENSMUSG00000022536	55.533	55.1236	55.9467	Glyr1
ENSMUSG00000022540	95.59	101.348	103.314	Rogdi
ENSMUSG00000022548	153.865	164.482	153.021	Apod
ENSMUSG00000022551	66.9474	74.7284	67.4612	Cyc1
ENSMUSG00000022553	33.1998	33.2366	34.5883	Maf1
ENSMUSG00000022564	257.009	281.798	272.661	Grina
ENSMUSG00000022577	119.865	126.863	121.904	Ly6h
ENSMUSG00000022587	106.48	113.41	110.397	Ly6e
ENSMUSG00000022594	78.7656	81.6076	79.8967	Lynx1
ENSMUSG00000022602	51.1858	54.0772	62.029	Arc
ENSMUSG00000022619	51.6214	51.0146	53.2605	Mapk8ip2
ENSMUSG00000022623	46.2344	49.785	48.2283	Shank3
ENSMUSG00000022629	40.2958	38.4368	37.7818	Kif21a
ENSMUSG00000022634	55.7288	58.1482	57.2727	Yaf2
ENSMUSG00000022635	40.2332	42.8924	39.4358	Zcrb1
ENSMUSG00000022636	30.3444	27.5212	25.9248	Alcam
ENSMUSG00000022658	110.402	129.009	109.855	Tagln3
ENSMUSG00000022661	36.664	35.7376	33.884	Cd200
ENSMUSG00000022674	62.8856	63.5402	60.4437	Ube2v2
ENSMUSG00000022679	34.0232	33.6576	34.4153	Mpv17l
ENSMUSG00000022710	37.1726	34.6088	35.4057	Usp7
ENSMUSG00000022744	31.5942	31.462	30.961	Cldnd1
ENSMUSG00000022750	30.827	30.876	34.7988	Klhl22
ENSMUSG00000022752	36.2772	36.6246	36.5695	Tomm70a
ENSMUSG00000022757	36.2814	37.721	36.2253	Tfg
ENSMUSG00000022761	52.6614	53.2872	52.5488	Lztr1
ENSMUSG00000022789	78.697	75.9378	75.7838	Dnm1l
ENSMUSG00000022791	55.771	56.9648	56.163	Tnk2
ENSMUSG00000022820	71.6154	82.6872	74.125	Ndufb4
ENSMUSG00000022822	33.5952	30.5086	31.2058	Abcc5
ENSMUSG00000022841	330.823	351.811	339.952	Ap2m1
ENSMUSG00000022858	37.7544	39.2456	39.645	Tra2b
ENSMUSG00000022884	398.6	391.564	399.259	Eif4a2
ENSMUSG00000022890	115.006	137.446	125.373	Atp5pf
ENSMUSG00000022892	462.59	451.728	459.528	App
ENSMUSG00000022905	30.568	29.7378	29.0602	Kpna1
ENSMUSG00000022914	30.446	26.858	28.3895	Brwd1
ENSMUSG00000022956	174.738	202.047	185.311	Atp5po
ENSMUSG00000022961	81.362	79.4512	80.55	Son
ENSMUSG00000022964	37.6434	39.5916	37.5008	Tmem50b
ENSMUSG00000022973	116.761	116.639	122.731	Synj1
ENSMUSG00000022982	205.86	227.942	217.886	Sod1
ENSMUSG00000023004	333.339	366.401	328.646	Tuba1b
ENSMUSG00000023007	43.2996	44.1894	43.4735	Prpf40b
ENSMUSG00000023010	118.684	117.262	116.154	Tmbim6
ENSMUSG00000023011	99.562	89.5854	93.9192	Faim2
ENSMUSG00000023018	35.0314	33.0234	33.2887	Smarcd1
ENSMUSG00000023019	35.84	39.2922	39.4392	Gpd1
ENSMUSG00000023033	30.7574	28.149	29.9462	Scn8a
ENSMUSG00000023034	30.036	27.7838	30.5812	Nr4a1
ENSMUSG00000023036	103.606	114.266	110.319	Pcdhgc4
ENSMUSG00000023087	43.7596	42.8358	45.1833	Noct
ENSMUSG00000023089	51.6822	64.992	62.0795	Ndufa5
ENSMUSG00000023092	42.9898	40.3194	41.3357	Fhl1
ENSMUSG00000023106	36.3788	41.057	40.7757	Denr
ENSMUSG00000023150	43.3974	41.4074	43.2397	Ivns1abp
ENSMUSG00000023175	285.621	299.095	287.956	Bsg
ENSMUSG00000023236	139.002	144.317	142.105	Scg5
ENSMUSG00000023307	35.3284	37.9246	37.4627	Marchf5
ENSMUSG00000023353	122.871	121.948	128.491	Agap3
ENSMUSG00000023456	328.338	356.151	345.079	Tpi1
ENSMUSG00000023460	47.5804	46.6568	45.9047	Rab12
ENSMUSG00000023495	56.465	59.7436	60.1757	Pcbp4
ENSMUSG00000023861	118.513	125.16	119.737	Mpc1
ENSMUSG00000023904	64.86	72.8854	66.0207	Hcfc1r1
ENSMUSG00000023913	72.5212	65.8744	71.5483	Pla2g7
ENSMUSG00000023915	30.1738	30.537	31.1847	Tnfrsf21
ENSMUSG00000023944	577.734	585.515	586.959	Hsp90ab1
ENSMUSG00000023960	79.473	76.2116	77.0735	Enpp5
ENSMUSG00000023967	33.8694	38.539	36.1757	Mrps18a
ENSMUSG00000024012	195.672	207.292	197.739	Mtch1
ENSMUSG00000024026	77.7972	77.7914	78.8027	Glo1
ENSMUSG00000024038	71.3966	86.9926	81.5028	Ndufv3
ENSMUSG00000024044	55.0958	50.3912	49.3938	Epb41l3
ENSMUSG00000024045	40.1738	36.5718	36.5465	Akap8
ENSMUSG00000024065	40.1098	43.4684	42.2585	Ehd3
ENSMUSG00000024083	147.266	142.954	148.755	Pja2
ENSMUSG00000024091	49.472	52.9282	47.8547	Vapa
ENSMUSG00000024097	51.414	50.7198	51.6963	Srsf7
ENSMUSG00000024099	111.116	127.971	116.716	Ndufv2
ENSMUSG00000024109	76.7794	66.9174	73.0953	Nrxn1
ENSMUSG00000024121	698.63	753.875	714.062	Atp6v0c
ENSMUSG00000024127	112.349	99.0214	106.455	Prepl
ENSMUSG00000024146	36.6374	38.6492	36.9932	Cript
ENSMUSG00000024150	35.5156	36.606	37.1123	Mcfd2
ENSMUSG00000024158	45.8784	55.4428	48.35	Hagh
ENSMUSG00000024163	79.3114	73.5956	76.4737	Mapk8ip3
ENSMUSG00000024208	52.7426	69.322	58.1982	Uqcc2
ENSMUSG00000024213	96.752	105.988	104.815	Nudt3
ENSMUSG00000024217	28.0692	31.4924	27.3535	Snrpc
ENSMUSG00000024220	34.0136	36.442	36.2405	Zfp523
ENSMUSG00000024245	30.1574	33.088	30.9997	Tmem178
ENSMUSG00000024248	108.641	117.271	112.514	Cox7a2l
ENSMUSG00000024261	46.4288	44.4522	41.4228	Syt4
ENSMUSG00000024268	121.041	120.13	124.783	Celf4
ENSMUSG00000024271	36.6728	36.826	35.9803	Elp2
ENSMUSG00000024277	63.3614	59.4046	59.3387	Mapre2
ENSMUSG00000024283	32.9252	32.7098	33.573	Wac
ENSMUSG00000024294	35.1694	37.1008	36.8603	Mib1
ENSMUSG00000024302	40.509	42.7878	43.6057	Dtna
ENSMUSG00000024304	32.011	30.15	30.3387	Cdh2
ENSMUSG00000024309	37.2858	46.4508	41.4178	Pfdn6
ENSMUSG00000024327	31.306	32.4634	31.0638	Slc39a7
ENSMUSG00000024335	61.2174	56.647	61.6425	Brd2
ENSMUSG00000024346	27.9104	35.4316	31.3987	Pfdn1
ENSMUSG00000024359	78.3044	76.5718	76.4268	Hspa9
ENSMUSG00000024381	99.9916	100.508	95.8968	Bin1
ENSMUSG00000024387	81.8758	93.2914	86.7877	Csnk2b
ENSMUSG00000024392	56.2622	55.8904	56.5167	Bag6
ENSMUSG00000024393	57.864	51.7438	55.508	Prrc2a
ENSMUSG00000024403	334.224	349.184	362.552	Atp6v1g2
ENSMUSG00000024411	35.5184	35.6914	29.411	Aqp4
ENSMUSG00000024414	26.9136	32.2976	28.5608	Mrpl27
ENSMUSG00000024423	82.2516	78.1694	74.8095	Impact
ENSMUSG00000024425	312.155	323.749	318.538	Ndfip1
ENSMUSG00000024429	49.0456	50.0688	50.1357	Gnl1
ENSMUSG00000024454	43.9924	44.83	44.8052	Hdac3
ENSMUSG00000024462	176.215	173.303	171.279	Gabbr1
ENSMUSG00000024479	82.2802	85.401	85.1148	Mal2
ENSMUSG00000024480	47.5796	52.268	48.8828	Ap3s1
ENSMUSG00000024500	49.6428	51.5654	51.5108	Ppp2r2b
ENSMUSG00000024516	54.657	66.383	58.632	Sec11c
ENSMUSG00000024533	38.8902	37.1536	38.6967	Spire1
ENSMUSG00000024571	46.236	47.2688	47.5075	Naa12
ENSMUSG00000024576	91.467	92.5102	93.1382	Csnk1a1
ENSMUSG00000024581	56.124	55.7492	56.573	Napg
ENSMUSG00000024583	44.5128	49.2128	46.5218	Txnl1
ENSMUSG00000024587	77.1438	81.5818	77.6468	Nars1
ENSMUSG00000024608	304.665	336.319	331.365	Rps14
ENSMUSG00000024617	589.37	561.737	626.11	Camk2a
ENSMUSG00000024639	36.8634	36.3786	36.8313	Gnaq
ENSMUSG00000024640	46.0072	48.053	44.5415	Psat1
ENSMUSG00000024646	35.5338	38.9642	35.9678	Cyb5a
ENSMUSG00000024654	43.1668	39.8632	42.5025	Asrgl1
ENSMUSG00000024661	2377.91	2501.4	2508.84	Fth1
ENSMUSG00000024665	51.1158	52.6964	48.3757	Fads2
ENSMUSG00000024695	30.7226	30.338	29.6677	Zfp91
ENSMUSG00000024735	62.0092	64.346	61.9325	Prpf19
ENSMUSG00000024736	33.5886	31.6776	32.1362	Tmem132a
ENSMUSG00000024740	56.5328	56.684	55.1108	Ddb1
ENSMUSG00000024743	58.4854	51.6582	60.9242	Syt7
ENSMUSG00000024750	67.7966	68.5022	69.2755	Zfand5
ENSMUSG00000024758	399.304	399.488	402.226	Rtn3
ENSMUSG00000024767	109.822	115.125	118.165	Otub1
ENSMUSG00000024777	42.5814	43.3992	43.7893	Ppp2r5b
ENSMUSG00000024780	30.6384	30.9238	30.646	Cdc37l1
ENSMUSG00000024782	32.7394	32.0986	32.3733	Ak3
ENSMUSG00000024835	31.9882	32.337	30.9832	Coro1b
ENSMUSG00000024844	26.6222	31.7438	27.7883	Banf1
ENSMUSG00000024847	43.0798	45.3294	44.2723	Aip
ENSMUSG00000024851	41.202	37.5604	41.0487	Pitpnm1
ENSMUSG00000024853	70.0472	67.7684	68.9075	Sf3b2
ENSMUSG00000024858	62.5238	62.8264	63.9063	Grk2
ENSMUSG00000024862	64.6232	61.8826	63.6223	Klc2
ENSMUSG00000024870	63.8714	66.1908	62.7613	Rab1b
ENSMUSG00000024873	204.138	248.416	233.699	Cnih2
ENSMUSG00000024902	29.2826	32.1724	31.2973	Mrpl11
ENSMUSG00000024914	80.4646	99.5398	89.944	Drap1
ENSMUSG00000024921	101.249	93.2494	98.1633	Smarca2
ENSMUSG00000024926	31.8704	31.036	31.4977	Kat5
ENSMUSG00000024935	47.9486	49.5398	48.593	Slc1a1
ENSMUSG00000024949	54.4102	49.6472	49.399	Sf1
ENSMUSG00000024953	129.664	148.078	144.141	Prdx5
ENSMUSG00000024958	41.2226	44.6404	44.2438	Gpr137
ENSMUSG00000024962	36.5652	38.1016	37.6118	Vegfb
ENSMUSG00000024966	78.8466	81.7808	78.1835	Stip1
ENSMUSG00000024975	36.33	35.4256	36.9847	Pdcd4
ENSMUSG00000024991	39.4168	39.835	39.4458	Eif3a
ENSMUSG00000024997	34.983	36.9498	35.417	Prdx3
ENSMUSG00000025016	42.6084	42.0796	41.1827	Tm9sf3
ENSMUSG00000025020	31.7436	28.3534	30.5857	Slit1
ENSMUSG00000025026	39.7506	38.4156	38.9545	Add3
ENSMUSG00000025035	86.1164	95.5336	86.4602	Arl3
ENSMUSG00000025066	60.4418	64.7826	62.68	Sfr1
ENSMUSG00000025092	50.3416	46.5158	51.356	Hspa12a
ENSMUSG00000025103	47.343	48.11	48.3435	Btbd1
ENSMUSG00000025130	43.2176	45.5876	40.8758	P4hb
ENSMUSG00000025132	123.106	128.572	122.855	Arhgdia
ENSMUSG00000025137	30.6492	33.7228	31.687	Pcyt2
ENSMUSG00000025139	38.8596	38.8758	37.5888	Tollip
ENSMUSG00000025151	221.369	206.168	214.343	Maged1
ENSMUSG00000025156	52.4084	54.5528	52.8428	Gps1
ENSMUSG00000025158	32.3096	33.0606	33.3265	Rfng
ENSMUSG00000025162	33.224	33.835	33.8475	Csnk1d
ENSMUSG00000025190	151.488	160.06	151.703	Got1
ENSMUSG00000025203	230.04	222.246	200.904	Scd2
ENSMUSG00000025204	120.739	148.608	130	Ndufb8
ENSMUSG00000025212	30.4074	31.9922	31.1395	Sfxn3
ENSMUSG00000025220	44.3938	39.4482	40.7828	Oga
ENSMUSG00000025221	75.17	73.4276	80.3023	Kcnip2
ENSMUSG00000025223	46.6732	46.1724	47.694	Ldb1
ENSMUSG00000025228	64.739	67.601	64.1122	Actr1a
ENSMUSG00000025237	39.1866	44.6758	41.2498	Parp6
ENSMUSG00000025264	29.4514	29.3904	30.0583	Tsr2
ENSMUSG00000025266	49.2124	46.7332	46.895	Gnl3l
ENSMUSG00000025290	500.657	566.179	522.846	Rps24
ENSMUSG00000025318	56.514	56.1224	58.8705	Jph3
ENSMUSG00000025337	38.9608	39.3234	38.311	Sbds
ENSMUSG00000025351	53.4642	63.6152	52.8915	Cd63
ENSMUSG00000025362	174.485	194.662	177.996	Rps26
ENSMUSG00000025369	62.94	59.2864	62.2423	Smarcc2
ENSMUSG00000025372	58.1624	59.0222	61.3742	Baiap2
ENSMUSG00000025374	54.1886	57.993	58.0373	Nabp2
ENSMUSG00000025375	42.1844	36.5644	37.1865	Aatk
ENSMUSG00000025393	544.351	586.364	556.62	Atp5f1b
ENSMUSG00000025404	51.7502	57.2938	56.4867	R3hdm2
ENSMUSG00000025410	94.362	102.688	100.682	Dctn2
ENSMUSG00000025417	35.0124	34.7756	36.891	Pip4k2c
ENSMUSG00000025421	40.137	39.2764	38.6735	Hdhd2
ENSMUSG00000025422	185.4	177.238	191.492	Agap2
ENSMUSG00000025428	316.893	328.68	321.877	Atp5f1a
ENSMUSG00000025437	34.8118	34.2316	33.3563	Usp33
ENSMUSG00000025439	42.1162	44.9778	42.439	Clns1a
ENSMUSG00000025451	37.9084	37.9402	38.2122	Paip1
ENSMUSG00000025468	135.782	142.133	140.31	Caly
ENSMUSG00000025486	30.148	31.5074	30.4917	Sirt3
ENSMUSG00000025487	42.2442	45.264	44.146	Psmd13
ENSMUSG00000025499	55.2542	66.1848	59.9413	Hras
ENSMUSG00000025503	53.2976	62.9642	52.8083	Taldo1
ENSMUSG00000025508	98.3946	126.736	105.469	Rplp2
ENSMUSG00000025544	44.5628	46.5238	43.6098	Tm9sf2
ENSMUSG00000025558	41.8994	40.9936	41.7612	Dock9
ENSMUSG00000025576	67.7374	66.2488	70.0738	Rbfox3
ENSMUSG00000025579	106.701	95.6592	98.6303	Gaa
ENSMUSG00000025580	31.5378	31.9082	31.0018	Eif4a3
ENSMUSG00000025582	91.9846	93.3776	100.879	Nptx1
ENSMUSG00000025586	28.526	27.3812	30.0923	Cpeb1
ENSMUSG00000025613	74.8124	78.8292	76.1643	Cct8
ENSMUSG00000025630	100.965	108.395	102.67	Hprt1
ENSMUSG00000025651	110.854	120.779	114.883	Uqcrc1
ENSMUSG00000025656	96.3218	91.8464	97.3827	Arhgef9
ENSMUSG00000025658	46.2986	47.0882	48.6785	Cnksr2
ENSMUSG00000025666	45.1556	38.0152	41.4462	Tmem47
ENSMUSG00000025728	39.9896	39.1986	38.5285	Pigq
ENSMUSG00000025738	218.707	219.511	239.242	Fbxl16
ENSMUSG00000025743	38.6176	35.7288	35.7298	Sdc3
ENSMUSG00000025777	34.2396	31.5024	31.982	Gdap1
ENSMUSG00000025781	169.837	186.323	173.963	Atp5f1c
ENSMUSG00000025794	190.996	211.676	195.857	Rpl14
ENSMUSG00000025825	58.4178	65.2382	63.1837	Iscu
ENSMUSG00000025855	204.775	211.255	200.227	Prkar1b
ENSMUSG00000025867	252.924	244.374	264.175	Cplx2
ENSMUSG00000025868	79.4796	91.2896	83.0372	Higd2a
ENSMUSG00000025871	55.159	60.9264	56.5097	4833439L19Rik
ENSMUSG00000025876	37.3684	36.908	39.1183	Unc5a
ENSMUSG00000025889	199.99	218.399	217.491	Snca
ENSMUSG00000025917	36.4112	41.0952	39.7058	Cops5
ENSMUSG00000025920	50.9796	49.9352	52.3535	Stau2
ENSMUSG00000025939	30.6778	32.9216	31.5648	Ube2w
ENSMUSG00000025967	111.805	127.748	120.381	Eef1b2
ENSMUSG00000025968	49.6908	48.8438	48.4188	Ndufs1
ENSMUSG00000025979	28.6176	30.2366	30.0763	Mob4
ENSMUSG00000025980	73.124	74.3524	73.0203	Hspd1
ENSMUSG00000025982	61.984	54.957	56.4805	Sf3b1
ENSMUSG00000026000	71.2994	72.7342	71.3053	Lancl1
ENSMUSG00000026021	74.3988	80.145	75.1172	Sumo1
ENSMUSG00000026028	34.0386	35.6134	31.9765	Trak2
ENSMUSG00000026032	59.2428	70.3552	60.6202	Ndufb3
ENSMUSG00000026034	60.5174	68.75	70.081	Clk1
ENSMUSG00000026087	49.9008	58.076	53.8203	Mrpl30
ENSMUSG00000026090	130.131	132.46	142.072	Cracdl
ENSMUSG00000026103	93.1882	86.011	86.31	Gls
ENSMUSG00000026123	71.124	69.0324	67.6177	Plekhb2
ENSMUSG00000026131	41.833	37.2492	37.6708	Dst
ENSMUSG00000026150	111.773	117.801	113.268	Mff
ENSMUSG00000026155	37.921	39.8664	38.953	Smap1
ENSMUSG00000026158	48.0718	47.8506	50.013	Ogfrl1
ENSMUSG00000026163	34.5348	34.047	34.5012	Sphkap
ENSMUSG00000026179	72.4526	73.3458	74.3222	Pnkd
ENSMUSG00000026185	32.4498	28.0002	28.4532	Igfbp5
ENSMUSG00000026202	194.634	212.382	200.566	Tuba4a
ENSMUSG00000026203	29.6266	30.0256	26.4223	Dnajb2
ENSMUSG00000026204	126.408	133.623	125.048	Ptprn
ENSMUSG00000026207	35.9048	33.9346	37.6022	Speg
ENSMUSG00000026219	40.3516	37.142	36.6663	Trip12
ENSMUSG00000026223	291.296	277.424	292.114	Itm2c
ENSMUSG00000026229	33.0564	32.3472	33.2197	Psmd1
ENSMUSG00000026234	39.8766	38.5176	39.3838	Ncl
ENSMUSG00000026235	49.6468	45.747	51.8063	Epha4
ENSMUSG00000026238	281.561	308.18	282.802	Ptma
ENSMUSG00000026245	32.1214	34.044	31.274	Farsb
ENSMUSG00000026249	75.521	75.395	73.6105	Serpine2
ENSMUSG00000026259	38.4276	35.2072	35.4863	Ngef
ENSMUSG00000026260	68.817	73.993	70.7405	Ndufa10
ENSMUSG00000026277	74.3254	71.236	74.6193	Stk25
ENSMUSG00000026278	35.5062	38.7024	38.6685	Bok
ENSMUSG00000026305	32.5976	34.5054	33.8722	Lrrfip1
ENSMUSG00000026335	40.5216	38.343	37.6067	Pam
ENSMUSG00000026341	125.083	134.216	129.861	Actr3
ENSMUSG00000026344	50.2146	41.8228	42.1595	Lypd1
ENSMUSG00000026356	31.1956	31.6448	30.9942	Dars1
ENSMUSG00000026385	189.532	212.656	185.915	Dbi
ENSMUSG00000026421	132.421	131.34	119.84	Csrp1
ENSMUSG00000026424	68.9174	71.9976	67.1538	Gpr37l1
ENSMUSG00000026426	93.5036	99.6144	97.231	Arl8a
ENSMUSG00000026442	30.3902	27.5796	28.9497	Nfasc
ENSMUSG00000026443	52.1196	52.4916	55.641	Lrrn2
ENSMUSG00000026473	420.695	408.19	399.433	Glul
ENSMUSG00000026490	50.08	45.5156	47.5065	Cdc42bpa
ENSMUSG00000026511	54.0608	58.7126	55.5913	Srp9
ENSMUSG00000026526	32.9998	37.1124	34.7732	Fh1
ENSMUSG00000026527	36.0828	35.693	36.3473	Rgs7
ENSMUSG00000026553	46.1172	44.1582	43.4832	Copa
ENSMUSG00000026554	39.728	38.5256	38.5038	Dcaf8
ENSMUSG00000026568	49.1806	56.9138	50.343	Mpc2
ENSMUSG00000026576	815.316	861.379	835.016	Atp1b1
ENSMUSG00000026585	66.4184	65.7724	65.6485	Kifap3
ENSMUSG00000026587	39.4702	35.4374	37.733	Astn1
ENSMUSG00000026603	30.3688	30.7596	29.5857	Smyd2
ENSMUSG00000026617	29.7714	30.6372	28.072	Bpnt1
ENSMUSG00000026641	28.4814	30.8572	31.5055	Usf1
ENSMUSG00000026664	55.0322	55.8822	56.3222	Phyh
ENSMUSG00000026667	37.486	35.1368	35.7477	Uhmk1
ENSMUSG00000026688	35.5514	39.9152	36.9913	Mgst3
ENSMUSG00000026696	42.15	42.5544	41.6175	Vamp4
ENSMUSG00000026701	123.643	135.949	127.987	Prdx6
ENSMUSG00000026721	42.147	42.3544	43.0525	Rabgap1l
ENSMUSG00000026730	48.3966	50.339	48.0802	Pter
ENSMUSG00000026750	71.0642	83.0542	76.103	Psmb7
ENSMUSG00000026755	47.612	51.9592	50.484	Arpc5l
ENSMUSG00000026764	112.93	108.093	108.236	Kif5c
ENSMUSG00000026767	37.748	40.8296	41.3697	Mindy3
ENSMUSG00000026782	50.9338	50.3458	52.348	Abi2
ENSMUSG00000026797	160.223	154.361	155.439	Stxbp1
ENSMUSG00000026810	31.963	35.9134	34.5797	Dpm2
ENSMUSG00000026811	40.6206	41.1662	42.6893	St6galnac6
ENSMUSG00000026817	39.626	40.7738	38.7407	Ak1
ENSMUSG00000026824	46.3804	44.4302	47.3995	Kcnj3
ENSMUSG00000026825	374.557	371.841	395.584	Dnm1
ENSMUSG00000026833	530.333	564.66	572.866	Olfm1
ENSMUSG00000026860	68.4486	71.365	73.558	Sh3glb2
ENSMUSG00000026864	78.9432	87.1526	77.529	Hspa5
ENSMUSG00000026878	95.8444	96.676	91.6867	Rab14
ENSMUSG00000026895	70.2724	82.0994	75.3173	Ndufa8
ENSMUSG00000026904	50.3192	49.114	49.432	Slc4a10
ENSMUSG00000026914	54.832	58.8948	54.5283	Psmd14
ENSMUSG00000026926	31.1328	30.1208	29.717	Pmpca
ENSMUSG00000026927	32.9722	33.9604	32.6858	Entr1
ENSMUSG00000026944	33.2702	30.0108	31.086	Abca2
ENSMUSG00000026959	106.936	106.311	111.032	Grin1
ENSMUSG00000026991	64.3894	59.6642	60.7945	Pkp4
ENSMUSG00000027002	161.857	167.671	169.961	Nckap1
ENSMUSG00000027010	55.6668	57.2952	56.355	Slc25a12
ENSMUSG00000027011	39.2628	41.4186	39.6392	Ube2e3
ENSMUSG00000027012	72.8584	71.2554	70.5868	Dync1i2
ENSMUSG00000027067	34.2186	33.8176	34.399	Ssrp1
ENSMUSG00000027091	48.3652	48.2874	47.5733	Zc3h15
ENSMUSG00000027104	33.8376	33.2294	33.4923	Atf2
ENSMUSG00000027108	58.674	66.2124	63.9928	Ola1
ENSMUSG00000027131	66.223	71.511	69.0105	Emc4
ENSMUSG00000027162	30.1158	29.6702	29.5053	Lin7c
ENSMUSG00000027170	48.3418	53.8966	49.8363	Eif3m
ENSMUSG00000027184	76.3744	75.6798	73.2087	Caprin1
ENSMUSG00000027189	64.2522	60.341	60.8933	Trim44
ENSMUSG00000027195	39.3264	40.781	38.198	Hsd17b12
ENSMUSG00000027199	42.6608	38.601	36.6945	Gatm
ENSMUSG00000027201	32.1142	31.9838	31.7285	Myef2
ENSMUSG00000027206	49.3504	48.4484	50.3927	Cops2
ENSMUSG00000027220	51.6914	54.9224	53.6573	Syt13
ENSMUSG00000027221	93.2552	101.313	95.7602	Chst1
ENSMUSG00000027223	101.111	100.954	101.14	Mapk8ip1
ENSMUSG00000027248	70.1844	73.7588	66.3008	Pdia3
ENSMUSG00000027254	91.9554	85.759	93.0452	Map1a
ENSMUSG00000027273	1014.42	1049.98	1057.85	Snap25
ENSMUSG00000027282	48.7324	54.0396	51.0905	Mtch2
ENSMUSG00000027296	95.5024	104.655	110.007	Itpka
ENSMUSG00000027303	91.7002	89.9598	88.3967	Ptpra
ENSMUSG00000027342	28.6362	31.0786	30.2712	Pcna
ENSMUSG00000027346	34.015	32.3168	32.4513	Gpcpd1
ENSMUSG00000027347	105.52	109.709	111.727	Rasgrp1
ENSMUSG00000027350	238.488	248.927	253.823	Chgb
ENSMUSG00000027367	36.812	37.1762	35.7917	Stard7
ENSMUSG00000027375	104.96	101.036	99.6818	Mal
ENSMUSG00000027397	41.8664	41.1032	40.6962	Slc20a1
ENSMUSG00000027404	40.0832	43.1462	43.7955	Snrpb
ENSMUSG00000027405	49.653	50.7398	52.7915	Nop56
ENSMUSG00000027406	115.849	125.867	119.803	Idh3b
ENSMUSG00000027419	60.5946	58.3732	60.0283	Pcsk2
ENSMUSG00000027423	34.6266	33.1786	33.2833	Snx5
ENSMUSG00000027430	31.2686	31.462	31.6768	Dtd1
ENSMUSG00000027438	107.731	106.752	109.373	Napb
ENSMUSG00000027447	834.714	871.766	884.008	Cst3
ENSMUSG00000027455	46.5172	49.3252	46.954	Nsfl1c
ENSMUSG00000027457	83.7764	83.7702	86.4082	Snph
ENSMUSG00000027499	62.7692	60.9938	61.207	Pkia
ENSMUSG00000027500	154.798	165.015	157.262	Stmn2
ENSMUSG00000027502	30.6122	31.9074	31.4242	Rtf2
ENSMUSG00000027506	33.0198	34.1644	33.6083	Tpd52
ENSMUSG00000027523	978.902	1032.98	1002.42	Gnas
ENSMUSG00000027525	47.3746	45.5774	46.9635	Phactr3
ENSMUSG00000027533	71.3974	85.0254	74.6212	Fabp5
ENSMUSG00000027546	98.4702	97.8554	98.1763	Atp9a
ENSMUSG00000027562	110.321	114.787	100.439	Car2
ENSMUSG00000027566	69.7672	78.7512	74.301	Psma7
ENSMUSG00000027575	41.7164	40.8484	40.1657	Arfgap1
ENSMUSG00000027581	218.179	245.46	221.454	Stmn3
ENSMUSG00000027589	30.603	29.0624	30.157	Pcmtd2
ENSMUSG00000027593	32.719	33.8512	31.3613	Raly
ENSMUSG00000027602	86.694	99.417	89.4942	Map1lc3a
ENSMUSG00000027603	39.36	40.502	42.481	Ggt7
ENSMUSG00000027620	101.396	95.6918	93.6723	Rbm39
ENSMUSG00000027624	70.9574	69.2788	71.2095	Epb41l1
ENSMUSG00000027634	190.897	198.042	199.16	Ndrg3
ENSMUSG00000027637	30.2696	35.7576	30.9733	Rab5if
ENSMUSG00000027642	43.839	41.5576	40.5858	Rpn2
ENSMUSG00000027673	84.9338	99.7368	88.3602	Ndufb5
ENSMUSG00000027674	55.0662	51.947	55.0445	Pex5l
ENSMUSG00000027706	47.461	48.0872	46.5202	Sec62
ENSMUSG00000027777	87.6474	99.5358	96.283	Schip1
ENSMUSG00000027797	105.504	106.679	102.462	Dclk1
ENSMUSG00000027799	61.3854	63.5408	64.608	Nbea
ENSMUSG00000027804	47.5344	51.9486	48.1203	Ppid
ENSMUSG00000027805	274.831	290.202	280.902	Pfn2
ENSMUSG00000027827	48.1676	47.471	49.3353	Kcnab1
ENSMUSG00000027828	53.7968	57.3064	55.257	Ssr3
ENSMUSG00000027834	68.7314	68.5248	67.5295	Serpini1
ENSMUSG00000027858	36.0346	31.4742	31.7867	Tspan2
ENSMUSG00000027893	115.172	108.688	113.031	Ahcyl1
ENSMUSG00000027894	61.7664	63.819	62.1128	Slc6a17
ENSMUSG00000027940	79.5234	83.8664	80.4907	Tpm3
ENSMUSG00000027944	29.0868	32.2164	31.3935	Hax1
ENSMUSG00000027963	31.164	30.5742	30.495	Extl2
ENSMUSG00000027993	53.0608	55.221	54.5265	Trim2
ENSMUSG00000028005	48.9126	44.4488	46.0025	Gucy1b1
ENSMUSG00000028020	67.2768	66.2498	64.6177	Glrb
ENSMUSG00000028029	34.9286	36.4494	37.2772	Aimp1
ENSMUSG00000028041	32.0694	32.4776	31.5783	Adam15
ENSMUSG00000028059	47.1894	42.6082	45.8003	Arhgef2
ENSMUSG00000028062	28.0388	34.4138	28.9698	Lamtor2
ENSMUSG00000028070	36.6668	42.646	39.3363	Naxe
ENSMUSG00000028081	320.477	336.499	330.576	Rps3a1
ENSMUSG00000028086	43.6534	43.133	41.235	Fbxw7
ENSMUSG00000028098	28.2094	31.2718	30.6845	Rnf115
ENSMUSG00000028134	42.5862	38.3686	37.1623	Ptbp2
ENSMUSG00000028137	44.6128	42.7452	43.9582	Celf3
ENSMUSG00000028138	31.961	34.835	33.295	Adh5
ENSMUSG00000028149	81.8194	84.2552	81.7692	Rap1gds1
ENSMUSG00000028152	49.7954	53.5838	51.5037	Tspan5
ENSMUSG00000028156	46.3542	47.033	43.286	Eif4e
ENSMUSG00000028161	481.635	483.616	519.959	Ppp3ca
ENSMUSG00000028180	68.4122	67.6348	67.127	Zranb2
ENSMUSG00000028207	39.57	39.923	40.7018	Asph
ENSMUSG00000028218	34.1942	36.6308	36.4787	Cibar1
ENSMUSG00000028222	41.124	37.2846	38.401	Calb1
ENSMUSG00000028248	63.7782	56.4974	59.078	Pnisr
ENSMUSG00000028249	121.303	119.251	120.813	Sdcbp
ENSMUSG00000028266	80.2088	85.1588	85.9223	Lmo4
ENSMUSG00000028277	37.3208	35.8572	36.0815	Ube2j1
ENSMUSG00000028289	34.7812	36.2274	37.309	Epha7
ENSMUSG00000028291	37.0224	41.6238	38.7533	Akirin2
ENSMUSG00000028333	34.4146	35.9816	35.1953	Anp32b
ENSMUSG00000028347	44.886	45.65	43.1193	Tmeff1
ENSMUSG00000028351	69.6596	69.551	71.5638	Brinp1
ENSMUSG00000028367	33.3484	41.873	35.7453	Txn1
ENSMUSG00000028410	116.981	119.24	119.459	Dnaja1
ENSMUSG00000028416	65.9462	70.8194	68.803	Bag1
ENSMUSG00000028419	46.5988	47.6152	45.7237	Chmp5
ENSMUSG00000028426	46.5968	49.2662	46.988	Rad23b
ENSMUSG00000028439	51.2414	49.4952	49.9943	Fam219a
ENSMUSG00000028447	47.4122	54.2134	47.7317	Dctn3
ENSMUSG00000028452	92.3832	92.3266	88.8962	Vcp
ENSMUSG00000028455	28.1532	30.2094	29.0598	Stoml2
ENSMUSG00000028478	131.489	138.836	130.726	Clta
ENSMUSG00000028484	106.621	103.751	104.051	Psip1
ENSMUSG00000028488	106.641	107.635	111.216	Sh3gl2
ENSMUSG00000028495	312.972	332.909	320.776	Rps6
ENSMUSG00000028517	73.6204	68.0116	68.0167	Plpp3
ENSMUSG00000028524	40.4276	38.533	40.6963	Sgip1
ENSMUSG00000028528	54.572	53.0572	53.485	Dnajc6
ENSMUSG00000028530	32.1142	31.4644	30.6562	Jak1
ENSMUSG00000028552	65.5906	64.61	65.8195	Eps15
ENSMUSG00000028557	92.707	91.642	90.9933	Rnf11
ENSMUSG00000028568	37.5552	38.819	40.0853	Btf3l4
ENSMUSG00000028603	79.302	80.3966	81.0823	Scp2
ENSMUSG00000028618	94.537	100.403	95.4508	Tmem59
ENSMUSG00000028639	91.261	104.027	91.9275	Ybx1
ENSMUSG00000028645	27.1862	31.0046	29.4695	Slc2a1
ENSMUSG00000028648	94.9668	119.424	102.468	Ndufs5
ENSMUSG00000028649	73.2806	68.226	69.8305	Macf1
ENSMUSG00000028656	92.2934	94.9888	92.5577	Cap1
ENSMUSG00000028657	47.2596	45.9984	46.2092	Ppt1
ENSMUSG00000028669	40.728	43.9022	42.4308	Pithd1
ENSMUSG00000028670	33.8572	36.4854	34.6898	Lypla2
ENSMUSG00000028675	34.5248	29.9802	32.6643	Pnrc2
ENSMUSG00000028676	30.52	29.2218	29.4003	Srsf10
ENSMUSG00000028677	74.5298	77.3304	76.0922	Rnf220
ENSMUSG00000028691	92.8632	106.233	95.5468	Prdx1
ENSMUSG00000028692	190.081	197.625	193.225	Akr1a1
ENSMUSG00000028745	124.123	130.419	127.44	Capzb
ENSMUSG00000028756	121.564	118.553	124.008	Pink1
ENSMUSG00000028757	39.0196	40.3228	37.5195	Ddost
ENSMUSG00000028759	79.5122	76.6626	76.0298	Hp1bp3
ENSMUSG00000028760	45.376	44.5398	44.1868	Eif4g3
ENSMUSG00000028773	45.0836	54.3532	48.8908	Fabp3
ENSMUSG00000028782	93.4818	91.8302	97.0863	Adgrb2
ENSMUSG00000028785	749.755	856.382	879.342	Hpca
ENSMUSG00000028788	45.8336	45.4654	44.3737	Ptp4a2
ENSMUSG00000028790	36.3528	36.771	35.4877	Khdrbs1
ENSMUSG00000028797	40.4118	42.5732	41.0083	Tmem234
ENSMUSG00000028798	56.8376	61.6898	56.3757	Eif3i
ENSMUSG00000028809	47.101	41.5464	43.3622	Srrm1
ENSMUSG00000028820	32.3724	34.752	33.0112	Sfpq
ENSMUSG00000028822	51.7298	56.5726	52.6308	Tmem50a
ENSMUSG00000028832	289.988	287.526	256.69	Stmn1
ENSMUSG00000028833	472.088	471.179	497.215	Ncdn
ENSMUSG00000028837	61.7168	71.1648	62.7485	Psmb2
ENSMUSG00000028843	103.908	118.272	112.014	Sh3bgrl3
ENSMUSG00000028847	36.3294	39.2374	37.9062	Trappc3
ENSMUSG00000028849	77.8722	78.5094	76.9643	Map7d1
ENSMUSG00000028851	72.8574	76.0776	74.5968	Nudc
ENSMUSG00000028857	38.0988	40.8174	37.5622	Tmem222
ENSMUSG00000028863	36.7038	33.3788	34.6888	Meaf6
ENSMUSG00000028879	53.1996	54.3008	53.4153	Stx12
ENSMUSG00000028911	32.8656	32.984	32.5508	Srsf4
ENSMUSG00000028926	48.481	46.6014	49.3965	Cdk14
ENSMUSG00000028931	153.393	157.65	166.2	Kcnab2
ENSMUSG00000028932	50.42	52.7858	50.8172	Psmc2
ENSMUSG00000028936	89.9964	99.2408	95.3212	Rpl22
ENSMUSG00000028937	153.36	166.956	154.294	Acot7
ENSMUSG00000028944	44.8658	49.2798	46.8742	Prkag2
ENSMUSG00000028945	59.2728	67.4854	60.8823	Rheb
ENSMUSG00000028949	31.8778	36.358	34.1218	Smarcd3
ENSMUSG00000028953	33.265	32.2212	33.4698	Abcf2
ENSMUSG00000028954	32.3344	30.1566	30.7537	Nub1
ENSMUSG00000028959	33.5698	34.7498	33.5947	Fastk
ENSMUSG00000028960	36.9764	38.3286	38.0668	Ube4b
ENSMUSG00000028964	84.7448	92.8762	88.6657	Park7
ENSMUSG00000028969	39.3906	43.2466	41.6123	Cdk5
ENSMUSG00000028986	36.417	35.64	35.9225	Klhl7
ENSMUSG00000029001	62.4868	63.9264	62.352	Fbxo44
ENSMUSG00000029020	47.2566	44.6464	46.3965	Mfn2
ENSMUSG00000029030	84.6328	84.6906	88.3367	Tprg1l
ENSMUSG00000029038	39.6692	43.2762	40.7995	Ssu72
ENSMUSG00000029048	40.6892	43.3634	41.2087	Rer1
ENSMUSG00000029053	49.942	49.081	50.5093	Prkcz
ENSMUSG00000029059	37.1208	40.7636	41.2477	Prxl2b
ENSMUSG00000029062	32.5142	31.0456	31.8043	Cdk11b
ENSMUSG00000029064	166.38	170.799	166.783	Gnb1
ENSMUSG00000029066	47.615	53.788	48.8213	Mrpl20
ENSMUSG00000029068	38.166	39.1248	41.4075	Ccnl2
ENSMUSG00000029076	68.243	65.4288	67.034	Sdf4
ENSMUSG00000029088	38.6534	36.3054	39.9532	Kcnip4
ENSMUSG00000029095	35.2082	31.5068	33.4692	Ablim2
ENSMUSG00000029103	74.8684	82.289	78.3632	Lrpap1
ENSMUSG00000029106	121.084	124.062	122.094	Add1
ENSMUSG00000029120	109.479	112.677	113.322	Ppp2r2c
ENSMUSG00000029121	77.795	78.117	79.954	Crmp1
ENSMUSG00000029126	160.574	154.176	161.651	Nsg1
ENSMUSG00000029128	27.9916	30.0488	29.9488	Rab28
ENSMUSG00000029131	100.634	102.754	102.371	Dnajb6
ENSMUSG00000029146	31.8584	31.7284	30.2048	Snx17
ENSMUSG00000029147	30.5718	31.882	31.2042	Ppm1g
ENSMUSG00000029148	30.7742	31.3472	30.6385	Nrbp1
ENSMUSG00000029151	30.5564	28.5224	29.329	Slc30a3
ENSMUSG00000029152	200.422	221.668	208.049	Ociad1
ENSMUSG00000029153	38.9036	45.469	42.4412	Ociad2
ENSMUSG00000029166	98.8006	103.043	97.9065	Mapre3
ENSMUSG00000029203	35.1962	40.69	38.1083	Ube2k
ENSMUSG00000029211	32.4058	30.4138	32.6692	Gabra4
ENSMUSG00000029221	48.228	48.3542	48.5193	Slc30a9
ENSMUSG00000029223	365.41	421.663	374.755	Uchl1
ENSMUSG00000029247	48.3374	48.4124	46.8787	Paics
ENSMUSG00000029291	58.5646	58.629	57.4405	Rufy3
ENSMUSG00000029309	621.365	581.66	590.541	Sparcl1
ENSMUSG00000029310	34.987	37.5266	35.1903	Nudt9
ENSMUSG00000029319	46.836	46.7436	47.0682	Coq2
ENSMUSG00000029328	108.975	105.209	100.548	Hnrnpdl
ENSMUSG00000029348	49.051	48.6324	51.121	Asphd2
ENSMUSG00000029364	99.2162	102.628	104.118	Wsb2
ENSMUSG00000029390	72.3846	75.5516	68.1055	Tmed2
ENSMUSG00000029394	49.1008	55.3484	46.1725	Cdk2ap1
ENSMUSG00000029404	28.3184	32.48	30.9985	Arl6ip4
ENSMUSG00000029405	85.5106	83.1916	80.9718	G3bp2
ENSMUSG00000029406	36.159	33.6098	36.154	Pitpnm2
ENSMUSG00000029407	29.699	30.7556	30.2882	Uso1
ENSMUSG00000029419	30.3588	27.0398	29.393	Ajm1
ENSMUSG00000029420	30.3876	32.8762	32.7775	Rimbp2
ENSMUSG00000029422	57.278	55.462	58.4787	Rsrc2
ENSMUSG00000029430	76.938	82.235	76.5905	Ran
ENSMUSG00000029432	34.3584	35.1006	33.4888	Nipsnap2
ENSMUSG00000029447	65.5584	70.4538	67.7868	Cct6a
ENSMUSG00000029455	64.317	67.4174	69.0952	Aldh2
ENSMUSG00000029461	43.2568	41.6392	42.337	Fam168a
ENSMUSG00000029462	76.9282	84.777	80.116	Vps29
ENSMUSG00000029463	31.7194	34.331	32.8967	Fam216a
ENSMUSG00000029465	139.051	155.845	150.334	Arpc3
ENSMUSG00000029467	135.413	135.951	133.717	Atp2a2
ENSMUSG00000029472	71.4408	69.3726	74.1018	Anapc5
ENSMUSG00000029478	63.5882	60.448	58.6933	Ncor2
ENSMUSG00000029538	28.3618	33.1422	30.2713	Srsf9
ENSMUSG00000029544	45.301	49.0036	48.2803	Cabp1
ENSMUSG00000029559	40.8016	41.5426	40.6065	2210016L21Rik
ENSMUSG00000029571	36.394	35.5494	36.2333	Tmem106b
ENSMUSG00000029580	519.818	543.001	524.806	Actb
ENSMUSG00000029581	58.449	56.07	58.2948	Fscn1
ENSMUSG00000029608	74.4156	69.2524	71.0713	Rph3a
ENSMUSG00000029614	240.401	264.93	247.759	Rpl6
ENSMUSG00000029616	42.5692	48.0198	43.2888	Erp29
ENSMUSG00000029621	93.3322	100.603	96.9877	Arpc1a
ENSMUSG00000029623	31.5976	34.0384	31.9633	Pdap1
ENSMUSG00000029632	216.546	260.321	232.871	Ndufa4
ENSMUSG00000029642	35.1618	37.6944	36.4885	Polr1d
ENSMUSG00000029649	57.9436	74.4238	63.4283	Pomp
ENSMUSG00000029657	71.2412	72.3948	68.146	Hsph1
ENSMUSG00000029684	46.469	46.4962	47.1427	Wasl
ENSMUSG00000029686	39.4288	37.986	38.38	Cul1
ENSMUSG00000029712	47.1444	51.5686	46.8838	Actl6b
ENSMUSG00000029713	149.46	163.078	153.297	Gnb2
ENSMUSG00000029723	78.491	83.4288	81.8947	Tsc22d4
ENSMUSG00000029752	46.5984	50.4744	45.6483	Asns
ENSMUSG00000029757	46.2846	47.5622	49.7242	Dync1i1
ENSMUSG00000029767	30.314	31.086	29.5293	Calu
ENSMUSG00000029772	49.1004	47.3882	49.605	Ahcyl2
ENSMUSG00000029777	55.2026	58.5752	56.2028	Gars1
ENSMUSG00000029778	32.0836	29.7392	30.7532	Adcyap1r1
ENSMUSG00000029804	30.925	30.402	30.5757	Herc3
ENSMUSG00000029817	45.656	49.4582	45.926	Tra2a
ENSMUSG00000029819	57.9754	79.6462	57.4385	Npy
ENSMUSG00000029823	74.1196	63.4652	65.2747	Luc7l2
ENSMUSG00000029836	77.0038	83.7078	81.8492	Cbx3
ENSMUSG00000029838	144.992	146.267	134.594	Ptn
ENSMUSG00000029840	88.7034	88.5964	89.0508	Mtpn
ENSMUSG00000029918	45.0182	54.1694	49.4778	Mrps33
ENSMUSG00000029922	36.6768	35.7776	35.8418	Mkrn1
ENSMUSG00000029993	39.7884	43.8068	40.8532	Nfu1
ENSMUSG00000030000	37.652	33.8144	37.1168	Add2
ENSMUSG00000030007	75.2312	81.9526	76.711	Cct7
ENSMUSG00000030020	36.275	35.199	37.0598	Prickle2
ENSMUSG00000030057	159.089	167.024	168.733	Cnbp
ENSMUSG00000030058	74.9036	76.88	76.5268	Copg1
ENSMUSG00000030061	35.3686	37.5048	34.888	Uba3
ENSMUSG00000030062	33.6758	34.6474	33.6227	Rpn1
ENSMUSG00000030086	28.0112	31.3772	29.065	Chchd6
ENSMUSG00000030102	35.3452	29.154	32.7868	Itpr1
ENSMUSG00000030103	32.7988	33.5432	34.3767	Bhlhe40
ENSMUSG00000030105	57.1526	60.2768	59.4693	Arl8b
ENSMUSG00000030120	250.243	275.505	262.673	Mlf2
ENSMUSG00000030122	320.026	359.88	345.97	Ptms
ENSMUSG00000030127	65.2396	66.8392	64.5952	Cops7a
ENSMUSG00000030134	73.5214	72.2418	78.4398	Rasgef1a
ENSMUSG00000030161	245.237	266.145	256.175	Gabarapl1
ENSMUSG00000030207	50.1254	47.4006	49.5603	Fam234b
ENSMUSG00000030216	37.5194	35.5966	36.7305	Wbp11
ENSMUSG00000030224	53.8488	54.7132	56.0228	Strap
ENSMUSG00000030226	64.0406	60.9172	62.6478	Lmo3
ENSMUSG00000030246	256.128	250.999	256.613	Ldhb
ENSMUSG00000030257	46.7028	45.2254	47.3063	Srgap3
ENSMUSG00000030265	31.4086	31.0772	29.969	Kras
ENSMUSG00000030275	61.517	54.9072	54.8217	Etnk1
ENSMUSG00000030282	40.642	42.2848	38.9957	Cmas
ENSMUSG00000030286	31.9826	35.9462	33.4828	Emc3
ENSMUSG00000030298	30.285	31.49	30.7488	Sec13
ENSMUSG00000030302	46.0118	44.2546	44.7292	Atp2b2
ENSMUSG00000030307	37.4366	28.4578	29.9358	Slc6a11
ENSMUSG00000030310	91.8656	86.6932	88.1893	Slc6a1
ENSMUSG00000030327	80.0484	80.3836	80.1887	Necap1
ENSMUSG00000030329	52.8864	52.7936	52.838	Pianp
ENSMUSG00000030337	48.84	46.038	46.4482	Vamp1
ENSMUSG00000030342	42.3606	47.9096	40.2852	Cd9
ENSMUSG00000030357	44.907	48.3458	44.9383	Fkbp4
ENSMUSG00000030374	64.2638	65.5452	66.5405	Strn4
ENSMUSG00000030376	58.588	58.6228	62.4237	Slc8a2
ENSMUSG00000030401	39.401	42.9098	40.1577	Rtn2
ENSMUSG00000030410	45.767	47.001	45.1247	Dmwd
ENSMUSG00000030417	32.6928	39.0044	34.3565	Pdcd5
ENSMUSG00000030428	159.207	153.907	162.371	Ttyh1
ENSMUSG00000030432	122.325	146.143	131.721	Rpl28
ENSMUSG00000030435	56.3262	56.636	55.3645	U2af2
ENSMUSG00000030465	55.0694	52.1592	53.9418	Psd3
ENSMUSG00000030519	50.1476	46.7104	49.8493	Apba2
ENSMUSG00000030557	42.7314	41.9058	44.3175	Mef2a
ENSMUSG00000030591	59.8748	67.1548	62.1892	Psmd8
ENSMUSG00000030603	49.103	54.1174	51.6623	Psmc4
ENSMUSG00000030605	67.685	63.5654	65.4308	Mfge8
ENSMUSG00000030647	110.358	131.032	110.629	Ndufc2
ENSMUSG00000030654	142.057	140.749	150.647	Arl6ip1
ENSMUSG00000030662	34.128	34.168	33.7733	Ipo5
ENSMUSG00000030663	67.0402	71.1144	68.6568	1110004F10Rik
ENSMUSG00000030678	46.8778	47.6228	46.3102	Maz
ENSMUSG00000030682	70.1586	72.5388	69.6333	Cdipt
ENSMUSG00000030683	114.633	107.05	110.989	Sez6l2
ENSMUSG00000030685	72.958	75.13	78.1905	Kctd13
ENSMUSG00000030695	1092.21	1215.48	1173.48	Aldoa
ENSMUSG00000030701	197.422	188.683	183.03	Plekhb1
ENSMUSG00000030704	212.794	225.018	226.042	Rab6a
ENSMUSG00000030706	31.0442	33.6922	31.2585	Mrpl48
ENSMUSG00000030707	43.179	44.47	44.6575	Coro1a
ENSMUSG00000030718	49.8564	50.2874	49.6205	Ppme1
ENSMUSG00000030729	47.1562	51.6894	49.8335	Pgm2l1
ENSMUSG00000030738	53.7294	53.3106	52.367	Eif3c
ENSMUSG00000030744	121.815	141.459	128.78	Rps3
ENSMUSG00000030747	31.5786	33.1686	33.6505	Dgat2
ENSMUSG00000030751	52.1734	59.3104	54.0788	Psma1
ENSMUSG00000030763	38.357	39.8696	37.0093	Lcmt1
ENSMUSG00000030772	100.301	102.543	103.054	Dkk3
ENSMUSG00000030774	113.082	110.314	107.789	Pak1
ENSMUSG00000030795	100.054	101.785	97.9795	Fus
ENSMUSG00000030806	95.356	92.209	92.905	Stx1b
ENSMUSG00000030815	28.6564	30.0968	30.0157	Phkg2
ENSMUSG00000030842	40.231	43.1806	39.5398	Lamtor1
ENSMUSG00000030846	39.1116	36.2226	35.6317	Tial1
ENSMUSG00000030854	41.974	41.3658	37.7152	Ptpn5
ENSMUSG00000030868	52.0306	56.6872	54.7948	Dctn5
ENSMUSG00000030869	48.2984	65.6324	53.8547	Ndufab1
ENSMUSG00000030876	36.7104	37.7506	35.818	Mettl9
ENSMUSG00000030879	31.2438	34.4272	30.5968	Mrpl17
ENSMUSG00000030881	29.7176	32.808	31.0787	Arfip2
ENSMUSG00000030884	103.917	107.727	108.674	Uqcrc2
ENSMUSG00000030890	35.2904	34.8862	32.917	Ilk
ENSMUSG00000030905	107.429	118.763	120.62	Crym
ENSMUSG00000030934	41.6446	41.7396	38.9567	Oat
ENSMUSG00000030983	29.1512	30.1542	29.4883	Bccip
ENSMUSG00000031007	113.044	116.638	111.087	Atp6ap2
ENSMUSG00000031021	61.315	64.768	63.138	Tmem9b
ENSMUSG00000031028	41.919	38.3124	42.7077	Tub
ENSMUSG00000031029	49.2658	51.1414	50.3592	Eif3f
ENSMUSG00000031059	65.9022	78.8282	73.01	Ndufb11
ENSMUSG00000031065	66.0102	70.2038	67.5835	Cdk16
ENSMUSG00000031066	45.782	42.0298	41.6257	Usp11
ENSMUSG00000031068	48.4292	53.556	48.4618	Glrx3
ENSMUSG00000031078	53.8658	52.7952	55.2168	Cttn
ENSMUSG00000031134	34.9688	35.235	36.0517	Rbmx
ENSMUSG00000031137	85.1718	82.862	89.043	Fgf13
ENSMUSG00000031144	457.927	471.004	476.715	Syp
ENSMUSG00000031149	52.6158	57.2132	53.1387	Praf2
ENSMUSG00000031157	54.8234	57.5022	56.4782	Pqbp1
ENSMUSG00000031166	55.6946	53.4274	55.757	Wdr13
ENSMUSG00000031167	125.308	137.977	147.64	Rbm3
ENSMUSG00000031169	33.4912	35.5186	34.498	Porcn
ENSMUSG00000031176	83.5168	84.992	86.7918	Dynlt3
ENSMUSG00000031197	46.621	47.0634	46.217	Vbp1
ENSMUSG00000031227	38.2876	35.8834	35.99	Magee1
ENSMUSG00000031231	102.464	122.197	109.246	Cox7b
ENSMUSG00000031246	60.1036	56.3942	60.6322	Sh3bgrl
ENSMUSG00000031256	37.5818	35.6298	35.5645	Cstf2
ENSMUSG00000031299	97.7968	98.851	98.4398	Pdha1
ENSMUSG00000031310	30.5118	26.3762	27.881	Zmym3
ENSMUSG00000031311	54.186	54.8712	52.1342	Nono
ENSMUSG00000031320	240.76	265.911	251.108	Rps4x
ENSMUSG00000031342	323.551	314.432	325.428	Gpm6b
ENSMUSG00000031353	75.8308	77.8326	79.2625	Rbbp7
ENSMUSG00000031367	37.8256	33.198	31.9013	Ap1s2
ENSMUSG00000031409	40.5328	42.5324	40.6182	Tceal6
ENSMUSG00000031422	161.23	162.458	160.559	Morf4l2
ENSMUSG00000031425	566.769	511.543	480.219	Plp1
ENSMUSG00000031428	124.089	118.579	119.651	Zcchc18
ENSMUSG00000031432	38.5842	38.6522	39.1798	Prps1
ENSMUSG00000031442	36.5998	37.917	37.4423	Mcf2l
ENSMUSG00000031447	143.086	143.602	139.785	Lamp1
ENSMUSG00000031451	36.5188	34.9562	37.5125	Gas6
ENSMUSG00000031511	33.8368	22.2348	21.9958	Arhgef7
ENSMUSG00000031516	50.2196	52.0834	50.0212	Dctn6
ENSMUSG00000031517	493.514	485.238	499.809	Gpm6a
ENSMUSG00000031532	128.133	128.497	123.66	Saraf
ENSMUSG00000031539	42.3106	39.783	41.174	Ap3m2
ENSMUSG00000031556	33.8886	38.1126	35.3618	Tm2d2
ENSMUSG00000031565	31.2828	32.123	30.6243	Fgfr1
ENSMUSG00000031601	48.797	48.8708	49.0265	Cnot7
ENSMUSG00000031604	41.0158	49.1658	38.579	Msmo1
ENSMUSG00000031605	65.1978	71.2392	68.1717	Klhl2
ENSMUSG00000031617	36.16	36.2256	37.0232	Tmem184c
ENSMUSG00000031618	28.1308	31.3298	30.3398	Nr3c2
ENSMUSG00000031622	31.2334	33.7458	35.3963	Sin3b
ENSMUSG00000031626	39.511	36.93	34.9628	Sorbs2
ENSMUSG00000031633	289.387	320.7	296.298	Slc25a4
ENSMUSG00000031667	53.5772	53.8222	54.5787	Aktip
ENSMUSG00000031672	110.328	116.063	110.689	Got2
ENSMUSG00000031696	50.1966	50.2418	49.7307	Vps35
ENSMUSG00000031701	76.2776	76.0224	75.4618	Dnaja2
ENSMUSG00000031703	80.6718	78.9278	81.5087	Itfg1
ENSMUSG00000031708	249.183	266.416	246.093	Tecr
ENSMUSG00000031729	35.5052	35.1614	36.4007	Ist1
ENSMUSG00000031748	187.607	179.656	182.234	Gnao1
ENSMUSG00000031751	45.3006	44.9176	46.1392	Amfr
ENSMUSG00000031760	189.809	248.521	226.195	Mt3
ENSMUSG00000031762	196.439	216.339	198.688	Mt2
ENSMUSG00000031765	321.139	349.041	351.062	Mt1
ENSMUSG00000031775	31.8878	28.9426	27.1353	Pllp
ENSMUSG00000031776	60.805	63.125	60.171	Arl2bp
ENSMUSG00000031778	139.908	137.182	137.536	Cx3cl1
ENSMUSG00000031791	49.0052	52.042	52.0702	Tmem38a
ENSMUSG00000031796	31.0246	31.4074	31.9687	Cfap20
ENSMUSG00000031812	76.1594	78.0484	79.9602	Map1lc3b
ENSMUSG00000031818	425.916	481.553	456.173	Cox4i1
ENSMUSG00000031820	41.0486	41.5142	41.5915	Babam1
ENSMUSG00000031824	33.3698	32.5842	32.2978	6430548M08Rik
ENSMUSG00000031827	39.6302	49.0588	41.7983	Cotl1
ENSMUSG00000031833	88.1664	87.8588	99.1092	Mast3
ENSMUSG00000031834	41.526	43.59	44.0813	Pik3r2
ENSMUSG00000031837	48.471	49.4544	51.8902	Necab2
ENSMUSG00000031839	151.883	168.055	154.556	Hsbp1
ENSMUSG00000031840	394.253	408.057	407.278	Rab3a
ENSMUSG00000031865	85.4396	81.7584	86.7832	Dctn1
ENSMUSG00000031913	44.027	43.7788	44.7385	Vps4a
ENSMUSG00000031924	42.164	43.82	41.8675	Cyb5b
ENSMUSG00000031948	32.5748	33.9488	33.8707	Kars1
ENSMUSG00000031950	83.4912	91.4042	85.1948	Gabarapl2
ENSMUSG00000031954	50.095	51.4702	48.5355	Cfdp1
ENSMUSG00000031988	33.1828	33.5436	34.1127	Vps26b
ENSMUSG00000031996	146.496	134.115	137.898	Aplp2
ENSMUSG00000032011	289.43	304.082	300.549	Thy1
ENSMUSG00000032046	140.571	149.749	144.519	Abhd12
ENSMUSG00000032060	91.0198	101.648	84.8782	Cryab
ENSMUSG00000032076	52.2066	50.3262	47.0303	Cadm1
ENSMUSG00000032096	32.4506	31.9636	31.875	Arcn1
ENSMUSG00000032112	32.9318	35.8684	32.3713	Trappc4
ENSMUSG00000032118	118.655	121.958	117.78	Fez1
ENSMUSG00000032120	49.9058	47.583	49.0805	C2cd2l
ENSMUSG00000032174	80.1284	79.2944	85.6592	Icam5
ENSMUSG00000032181	140.633	140.435	146.146	Scg3
ENSMUSG00000032186	51.9258	51.6762	51.8993	Tmod2
ENSMUSG00000032192	47.797	48.1136	48.1072	Gnb5
ENSMUSG00000032199	95.9716	99.9176	93.2778	Polr2m
ENSMUSG00000032216	87.0568	78.4458	80.5052	Nedd4
ENSMUSG00000032224	36.7136	36.659	37.3682	Fam81a
ENSMUSG00000032249	131.862	129.877	131.485	Anp32a
ENSMUSG00000032279	96.0492	106.561	100.891	Idh3a
ENSMUSG00000032281	39.8916	37.9992	37.9113	Acsbg1
ENSMUSG00000032294	539.337	549.673	539.412	Pkm
ENSMUSG00000032301	71.115	76.8014	73.111	Psma4
ENSMUSG00000032320	60.7146	58.4126	57.5228	Rcn2
ENSMUSG00000032324	165.673	172.281	166.724	Tspan3
ENSMUSG00000032328	127.506	120.097	125.741	Tmem30a
ENSMUSG00000032330	106.505	124.342	113.793	Cox7a2
ENSMUSG00000032336	317.532	331.262	326.534	Nptn
ENSMUSG00000032348	41.8552	42.2052	43.0455	Gsta4
ENSMUSG00000032356	158.944	151.683	167.311	Rasgrf1
ENSMUSG00000032366	76.5534	81.2066	78.3848	Tpm1
ENSMUSG00000032382	31.101	33.7476	31.172	Snx1
ENSMUSG00000032383	66.1704	76.89	72.8467	Ppib
ENSMUSG00000032393	32.0158	27.4034	30.5988	Dpp8
ENSMUSG00000032399	339.451	344.27	352.291	Rpl4
ENSMUSG00000032412	62.0368	64.8782	55.9622	Atp1b3
ENSMUSG00000032435	33.0434	34.2264	33.223	Dync1li1
ENSMUSG00000032452	29.4288	30.0782	29.6007	Clstn2
ENSMUSG00000032458	30.4528	31.017	31.0425	Copb2
ENSMUSG00000032470	41.9736	40.763	40.9065	Mras
ENSMUSG00000032479	176.442	169.279	174.325	Map4
ENSMUSG00000032482	83.3066	82.1376	80.7587	Cspg5
ENSMUSG00000032503	63.4368	57.4636	57.5437	Arpp21
ENSMUSG00000032517	423.827	391.123	389.867	Mobp
ENSMUSG00000032518	240.12	269.758	235.822	Rpsa
ENSMUSG00000032532	303.26	346.354	318.992	Cck
ENSMUSG00000032536	42.8378	41.606	45.691	Trak1
ENSMUSG00000032549	159.635	150.544	157.111	Rab6b
ENSMUSG00000032554	127.507	137.396	116.79	Trf
ENSMUSG00000032562	74.7124	74.296	71.4567	Gnai2
ENSMUSG00000032563	32.9936	32.2454	31.0963	Mrpl3
ENSMUSG00000032564	34.587	33.9084	37.1612	Cpne4
ENSMUSG00000032570	41.7422	41.8518	42.741	Atp2c1
ENSMUSG00000032580	57.6734	50.98	53.3058	Rbm5
ENSMUSG00000032589	37.8286	37.6116	39.0982	Bsn
ENSMUSG00000032594	55.6016	53.9372	55.653	Ip6k1
ENSMUSG00000032599	71.0606	74.6382	77.6428	Ip6k2
ENSMUSG00000032606	39.002	37.6386	38.1152	Nicn1
ENSMUSG00000032637	52.2538	50.709	50.4615	Atxn2l
ENSMUSG00000032745	39.4066	39.5666	39.7398	Gpbp1
ENSMUSG00000032758	37.0008	48.5128	25.4998	Kap
ENSMUSG00000032773	43.2338	44.6534	46.8787	Chrm1
ENSMUSG00000032826	88.068	80.072	81.4188	Ank2
ENSMUSG00000032870	54.9212	55.276	55.5803	Smap2
ENSMUSG00000032875	34.302	31.6112	33.597	Arhgef17
ENSMUSG00000032883	70.606	68.2952	66.9378	Acsl3
ENSMUSG00000032898	35.3388	35.8016	36.9835	Fbxo21
ENSMUSG00000032936	177.566	177.409	188.777	Camkv
ENSMUSG00000032959	292.91	313.488	308.426	Pebp1
ENSMUSG00000032966	349.461	385.859	367.106	Fkbp1a
ENSMUSG00000033004	65.3346	58.1992	62.5972	Mycbp2
ENSMUSG00000033047	31.9936	33.5712	34.6575	Eif3l
ENSMUSG00000033059	61.395	58.4234	61.0417	Pygb
ENSMUSG00000033061	69.476	61.6918	54.2337	Resp18
ENSMUSG00000033065	119.387	118.655	120.732	Pfkm
ENSMUSG00000033124	30.8782	28.8462	30.7102	Atg9a
ENSMUSG00000033152	57.9992	69.3692	56.573	Podxl2
ENSMUSG00000033161	156.93	150.141	158.625	Atp1a1
ENSMUSG00000033174	39.5058	39.663	40.1392	Mgll
ENSMUSG00000033186	45.3344	44.5822	44.7842	Mzt1
ENSMUSG00000033208	49.7624	47.9192	48.4065	S100b
ENSMUSG00000033287	62.3946	66.3302	64.7988	Kctd17
ENSMUSG00000033307	130.709	153.458	131.368	Mif
ENSMUSG00000033316	40.6896	49.8736	44.281	Galnt9
ENSMUSG00000033352	73.8574	75.5632	74.5393	Map2k4
ENSMUSG00000033379	129.363	142.975	128.945	Atp6v0b
ENSMUSG00000033389	30.683	31.7604	30.9222	Arhgap44
ENSMUSG00000033392	51.7	45.7288	46.4417	Clasp2
ENSMUSG00000033419	79.3534	81.4124	79.182	Snap91
ENSMUSG00000033423	70.6262	73.926	71.7067	Eri3
ENSMUSG00000033460	35.341	34.1242	34.6203	Armcx1
ENSMUSG00000033475	57.6222	67.303	62.459	Tomm6
ENSMUSG00000033530	50.5174	51.734	50.8565	Ttc7b
ENSMUSG00000033545	32.1736	30.9874	30.7235	Znrf1
ENSMUSG00000033565	37.0546	33.3732	34.8903	Rbfox2
ENSMUSG00000033569	32.1946	33.2626	34.3133	Adgrb3
ENSMUSG00000033578	32.5398	31.3368	28.7598	Tmem35a
ENSMUSG00000033585	64.8006	55.3958	59.4053	Ndn
ENSMUSG00000033595	40.8746	38.4956	39.617	Lgi3
ENSMUSG00000033615	223.828	232.565	232.622	Cplx1
ENSMUSG00000033629	62.0602	62.2182	60.2077	Hacd3
ENSMUSG00000033676	77.06	74.2694	76.2052	Gabrb3
ENSMUSG00000033720	35.776	32.2224	33.9285	Sfxn5
ENSMUSG00000033763	54.1922	45.444	49.6617	Mtss2
ENSMUSG00000033768	58.7246	57.8498	57.9448	Nrxn2
ENSMUSG00000033793	80.0136	84.9518	81.7075	Atp6v1h
ENSMUSG00000033805	30.9424	33.5914	31.6177	Ephx4
ENSMUSG00000033813	47.9864	46.4376	47.147	Tcea1
ENSMUSG00000033862	30.3562	31.412	29.949	Cdk10
ENSMUSG00000033863	43.146	44.552	45.6133	Klf9
ENSMUSG00000033916	64.757	70.139	69.892	Chmp2a
ENSMUSG00000033917	107.049	119.321	113.486	Gde1
ENSMUSG00000033938	65.0624	82.348	71.3043	Ndufb7
ENSMUSG00000033940	87.102	101.302	93.935	Brk1
ENSMUSG00000033953	386.384	389.47	411.069	Ppp3r1
ENSMUSG00000033981	97.9728	92.5046	99.917	Gria2
ENSMUSG00000033998	36.266	39.4454	37.6122	Kcnk1
ENSMUSG00000034024	81.6034	84.2688	85.2525	Cct2
ENSMUSG00000034120	72.1944	79.9806	75.4688	Srsf2
ENSMUSG00000034135	31.3486	30.9226	29.8797	Sik3
ENSMUSG00000034156	76.4668	70.927	74.2033	Tspoap1
ENSMUSG00000034160	62.625	55.1428	57.5082	Ogt
ENSMUSG00000034171	35.6798	36.5698	39.7797	Faah
ENSMUSG00000034187	265.508	255.999	274.03	Nsf
ENSMUSG00000034190	30.6834	30.2342	30.0377	Chmp7
ENSMUSG00000034211	34.6072	36.909	34.87	Mrps17
ENSMUSG00000034245	64.7542	62.9076	61.6057	Hdac11
ENSMUSG00000034254	53.7356	56.4864	54.0923	Agpat1
ENSMUSG00000034285	35.4212	37.1128	36.5728	Nipsnap1
ENSMUSG00000034312	35.0492	34.1748	34.3985	Iqsec1
ENSMUSG00000034336	63.2544	66.1062	64.8592	Ina
ENSMUSG00000034341	214.633	218.717	219.085	Wbp2
ENSMUSG00000034345	40.0834	43.0456	41.1903	Gtf2h5
ENSMUSG00000034403	89.8772	86.368	85.779	Pja1
ENSMUSG00000034424	29.4258	30.7028	30.8865	Gcsh
ENSMUSG00000034432	33.107	34.3396	33.4912	Cops8
ENSMUSG00000034563	41.4012	39.3416	40.4753	Ccpg1
ENSMUSG00000034566	232.747	269.026	246.126	Atp5pd
ENSMUSG00000034586	30.5788	29.2636	30.8098	Hid1
ENSMUSG00000034593	39.5804	36.547	37.969	Myo5a
ENSMUSG00000034656	38.6528	37.7128	39.2977	Cacna1a
ENSMUSG00000034675	97.6496	98.4868	97.466	Dbn1
ENSMUSG00000034681	75.5432	76.7278	73.603	Rnps1
ENSMUSG00000034707	30.5454	28.8968	30.4092	Gns
ENSMUSG00000034723	51.2878	47.9818	48.8255	Tmx4
ENSMUSG00000034730	93.9484	95.8428	94.412	Adgrb1
ENSMUSG00000034757	30.252	29.5506	28.9467	Tmub2
ENSMUSG00000034781	37.2882	38.7148	38.272	Gna11
ENSMUSG00000034789	33.3924	37.1134	33.8707	Rab24
ENSMUSG00000034793	29.5098	29.547	30.0868	G6pc3
ENSMUSG00000034796	108.85	123.386	119.169	Cpne7
ENSMUSG00000034799	30.4514	28.1148	30.0577	Unc13a
ENSMUSG00000034818	62.0544	61.5684	62.0308	Celf5
ENSMUSG00000034820	31.5162	29.4574	30.8498	Cpsf7
ENSMUSG00000034825	56.5828	59.8584	59.435	Nrip3
ENSMUSG00000034868	122.269	141.1	129.808	Myl12b
ENSMUSG00000034891	174.226	173.607	175.733	Sncb
ENSMUSG00000034892	199.154	281.762	232.97	Rps29
ENSMUSG00000034902	78.4424	80.6462	81.2388	Pip5k1c
ENSMUSG00000034928	33.705	33.9726	34.3563	Rnf44
ENSMUSG00000034930	31.9274	33.3054	31.7738	Rtkn
ENSMUSG00000034958	51.7116	49.4966	50.1548	Atcay
ENSMUSG00000034994	332.696	323.508	321.109	Eef2
ENSMUSG00000035027	33.7014	35.2896	33.153	Map2k2
ENSMUSG00000035086	62.7954	64.0802	64.5325	Becn1
ENSMUSG00000035133	35.8462	32.8864	33.7803	Arhgap5
ENSMUSG00000035150	35.4592	33.453	34.3998	Eif2s3x
ENSMUSG00000035152	66.6824	66.205	66.986	Ap2b1
ENSMUSG00000035199	75.1338	80.479	78.6375	Arl6ip5
ENSMUSG00000035203	153.147	161.203	161.406	Epn1
ENSMUSG00000035215	30.6806	35.668	32.7885	Lsm7
ENSMUSG00000035227	45.6462	48.5992	44.916	Spcs2
ENSMUSG00000035242	198.324	215.292	197.148	Oaz1
ENSMUSG00000035268	47.1618	47.0796	46.2268	Pkig
ENSMUSG00000035285	33.186	38.576	35.122	Nat14
ENSMUSG00000035297	39.9932	42.4582	40.4275	Cops4
ENSMUSG00000035325	50.2806	53.5562	53.3245	Sec31a
ENSMUSG00000035390	94.5928	97.3192	99.4875	Brsk1
ENSMUSG00000035443	42.1738	47.6598	46.0072	Thyn1
ENSMUSG00000035478	56.4808	58.0976	57.5842	Mbd3
ENSMUSG00000035521	42.3262	46.0144	43.1613	Gnptg
ENSMUSG00000035530	246.69	268.808	258.657	Eif1
ENSMUSG00000035545	62.0246	53.3014	58.7375	Leng8
ENSMUSG00000035569	41.466	38.486	39.8773	Ankrd11
ENSMUSG00000035585	31.2022	28.8958	28.922	Tsen34
ENSMUSG00000035596	38.0736	37.4118	33.833	Mboat7
ENSMUSG00000035640	68.7718	69.997	68.397	Cbarp
ENSMUSG00000035674	57.05	72.1826	61.8425	Ndufa3
ENSMUSG00000035735	27.2932	26.557	30.0302	Dagla
ENSMUSG00000035770	51.5714	46.3052	47.923	Dync1li2
ENSMUSG00000035781	101.241	103.999	106.345	R3hdm4
ENSMUSG00000035790	38.7976	41.4606	40.7177	Cep19
ENSMUSG00000035805	46.7718	47.2238	47.3217	Mlc1
ENSMUSG00000035847	114.681	107.262	113.89	Ids
ENSMUSG00000035863	71.7696	72.236	74.9028	Palm
ENSMUSG00000035864	322.594	307.024	329.565	Syt1
ENSMUSG00000035885	523.259	621.497	579.219	Cox8a
ENSMUSG00000035890	29.3744	32.4912	29.9822	Rnf126
ENSMUSG00000035901	56.53	52.3568	53.123	Dennd5a
ENSMUSG00000035949	29.1466	29.8714	30.6267	Fbxw2
ENSMUSG00000035953	31.9566	32.0772	30.5198	Pip4p1
ENSMUSG00000035960	28.739	30.558	29.6387	Apex1
ENSMUSG00000035964	154.644	160.271	162.185	Tmem59l
ENSMUSG00000036026	38.524	36.4444	37.2448	Tmem63b
ENSMUSG00000036052	46.2864	53.7996	52.8255	Dnajb5
ENSMUSG00000036062	45.8532	41.8848	44.8273	Phf24
ENSMUSG00000036095	32.742	30.1032	32.0657	Dgkb
ENSMUSG00000036112	41.1618	43.2112	39.7647	Metap2
ENSMUSG00000036199	53.1382	65.2106	57.4732	Ndufa13
ENSMUSG00000036257	42.7636	42.3786	41.179	Pnpla8
ENSMUSG00000036275	36.9838	36.8192	36.2125	9530068E07Rik
ENSMUSG00000036299	83.8638	94.6548	88.9127	BC031181
ENSMUSG00000036309	246.153	248.688	248.053	Skp1
ENSMUSG00000036323	30.359	30.441	30.381	Srp72
ENSMUSG00000036333	65.5404	61.19	61.219	Kidins220
ENSMUSG00000036371	84.6178	85.8482	84.7215	Serbp1
ENSMUSG00000036398	43.4192	48.7104	47.5863	Ppp1r11
ENSMUSG00000036427	380.92	418.214	411.929	Gpi1
ENSMUSG00000036438	1132.28	1201.58	1187.08	Calm2
ENSMUSG00000036503	52.1058	46.9666	47.9312	Rnf13
ENSMUSG00000036529	47.789	48.9276	50.4947	Sbf1
ENSMUSG00000036561	30.723	28.2856	27.7938	Ppp6r2
ENSMUSG00000036564	470.538	464.904	467.03	Ndrg4
ENSMUSG00000036565	33.1654	31.2936	32.8518	Ttyh3
ENSMUSG00000036570	41.9542	45.8284	50.8667	Fxyd1
ENSMUSG00000036578	42.3594	46.5186	47.811	Fxyd7
ENSMUSG00000036591	45.2344	39.3648	45.2367	Arhgap21
ENSMUSG00000036622	35.0164	34.1878	34.9837	Atp13a2
ENSMUSG00000036634	90.3376	83.3634	75.2068	Mag
ENSMUSG00000036644	37.8932	34.0178	36.1592	Tbc1d9b
ENSMUSG00000036667	65.574	62.832	61.6422	Tcaf1
ENSMUSG00000036699	31.0442	23.3534	21.4035	Zcchc12
ENSMUSG00000036707	54.5614	54.3976	53.4908	Cab39
ENSMUSG00000036733	30.3918	33.143	31.5917	Rbm42
ENSMUSG00000036745	37.0888	33.6294	34.4742	Ttll7
ENSMUSG00000036748	75.0116	81.3162	76.8443	Cuedc2
ENSMUSG00000036751	160.626	199.226	177.72	Cox6b1
ENSMUSG00000036752	153.468	181.536	155.293	Tubb4b
ENSMUSG00000036766	47.0832	43.393	42.9352	Dner
ENSMUSG00000036825	30.1254	29.2742	32.1145	Ssx2ip
ENSMUSG00000036835	42.8726	47.571	45.2378	Psenen
ENSMUSG00000036850	40.7142	43.9976	42.7928	Mrpl41
ENSMUSG00000036887	32.842	37.517	33.6508	C1qa
ENSMUSG00000036896	28.3018	33.8274	28.8445	C1qc
ENSMUSG00000036905	29.8706	33.8802	29.167	C1qb
ENSMUSG00000036955	78.655	80.1972	80.663	Kifbp
ENSMUSG00000036966	44.508	43.0638	44.924	Spryd3
ENSMUSG00000036989	35.1566	34.4926	34.5127	Trim3
ENSMUSG00000037012	92.3954	93.3522	96.9765	Hk1
ENSMUSG00000037032	145.175	148.03	146.736	Apbb1
ENSMUSG00000037049	43.6328	45.091	43.4365	Smpd1
ENSMUSG00000037058	84.7954	85.5092	80.9523	Paip2
ENSMUSG00000037071	42.3352	39.422	34.6868	Scd1
ENSMUSG00000037072	102.187	110.766	106.24	Selenof
ENSMUSG00000037126	162.17	172.823	182.346	Psd
ENSMUSG00000037152	46.02	58.3482	51.5073	Ndufc1
ENSMUSG00000037217	176.27	181.822	184.522	Syn1
ENSMUSG00000037236	213.07	205.266	213.336	Matr3
ENSMUSG00000037266	83.7776	92.332	96.0823	Rsrp1
ENSMUSG00000037351	78.2132	78.4546	77.0597	Actr1b
ENSMUSG00000037361	31.7098	34.9022	32.6668	Sf3b6
ENSMUSG00000037362	50.3828	55.564	49.84	Ccn3
ENSMUSG00000037364	51.507	50.1158	47.241	Srrt
ENSMUSG00000037373	87.1222	87.774	81.313	Ctbp1
ENSMUSG00000037400	34.5022	31.2004	33.2222	Atp11b
ENSMUSG00000037428	60.8268	72.5978	62.1768	Vgf
ENSMUSG00000037458	35.8506	35.3592	34.1613	Azin1
ENSMUSG00000037499	35.2108	40.8034	36.5608	Nenf
ENSMUSG00000037503	48.838	46.024	47.3127	Fam168b
ENSMUSG00000037509	73.6244	76.2662	76.407	Arhgef4
ENSMUSG00000037563	79.1472	91.1038	81.371	Rps16
ENSMUSG00000037601	66.406	83.686	70.0358	Nme1
ENSMUSG00000037608	35.9984	34.5238	35.7487	Bclaf1
ENSMUSG00000037625	58.9446	63.4508	53.8995	Cldn11
ENSMUSG00000037679	29.8434	34.4568	30.1738	Inf2
ENSMUSG00000037703	43.9472	40.6402	45.5533	Lzts3
ENSMUSG00000037706	155.903	158.756	145.667	Cd81
ENSMUSG00000037710	58.2028	62.8608	59.721	Cisd1
ENSMUSG00000037742	1599.3	1589.75	1587.52	Eef1a1
ENSMUSG00000037747	92.69	91.6952	89.1808	Phyhipl
ENSMUSG00000037805	125.904	142.715	134.483	Rpl10a
ENSMUSG00000037822	56.9858	57.7598	55.9227	Smim14
ENSMUSG00000037843	29.3842	30.3732	29.3065	Vstm2l
ENSMUSG00000037852	1217.15	1266.49	1266.3	Cpe
ENSMUSG00000037855	71.4912	70.526	73.754	Zfp365
ENSMUSG00000037894	98.4978	106.765	99.2777	H2az1
ENSMUSG00000037902	97.625	93.4254	96.5393	Sirpa
ENSMUSG00000037916	79.902	86.6988	81.6637	Ndufv1
ENSMUSG00000037972	64.4314	64.7256	66.3645	Snn
ENSMUSG00000037979	28.9336	30.16	30.8158	Ccdc92
ENSMUSG00000037984	81.6824	93.6734	88.7843	Neurod6
ENSMUSG00000037996	59.7152	56.054	61.7947	Slc24a2
ENSMUSG00000038005	30.6708	31.3634	30.6553	Hpf1
ENSMUSG00000038014	33.4898	33.0064	32.582	Fam120a
ENSMUSG00000038020	40.1952	40.1268	42.1852	Rapgefl1
ENSMUSG00000038034	78.5912	77.6018	74.8552	Igsf8
ENSMUSG00000038065	33.1148	30.5282	32.8238	Mturn
ENSMUSG00000038141	49.8906	54.1464	46.6148	Tmem181a
ENSMUSG00000038187	29.1088	30.0686	28.7948	Btbd10
ENSMUSG00000038244	170.821	188.272	177.007	Mical2
ENSMUSG00000038255	32.094	38.1266	36.6253	Neurod2
ENSMUSG00000038264	31.8108	31.576	31.5147	Sema7a
ENSMUSG00000038274	168.747	201.507	182.727	Fau
ENSMUSG00000038301	57.9812	62.8672	59.7467	Snx10
ENSMUSG00000038324	48.2786	48.043	48.044	Trpc4ap
ENSMUSG00000038370	42.9362	42.5198	39.6365	Pcp4l1
ENSMUSG00000038375	43.437	42.7574	40.7265	Trp53inp2
ENSMUSG00000038390	43.0916	46.5794	43.384	Gpr162
ENSMUSG00000038406	38.7942	36.1364	38.7918	Scaf1
ENSMUSG00000038412	26.4808	30.2012	27.6498	Higd1a
ENSMUSG00000038418	29.8292	28.7806	31.5178	Egr1
ENSMUSG00000038429	51.0796	50.0766	49.2818	Usp5
ENSMUSG00000038453	31.8266	30.9576	31.914	Srcin1
ENSMUSG00000038462	79.233	84.3288	80.4703	Uqcrfs1
ENSMUSG00000038467	77.1058	84.539	79.479	Chmp4b
ENSMUSG00000038486	80.9162	81.8922	78.8987	Sv2a
ENSMUSG00000038502	104.789	108.444	106.502	Ptov1
ENSMUSG00000038530	60.3002	55.7608	51.8275	Rgs4
ENSMUSG00000038546	30.7698	29.7562	31.2557	Ranbp9
ENSMUSG00000038552	45.4986	47.8076	47.5068	Fndc4
ENSMUSG00000038555	50.4574	50.3584	48.9565	Reep2
ENSMUSG00000038576	49.8396	49.2874	50.7105	Susd4
ENSMUSG00000038607	42.0306	45.252	46.6435	Gng10
ENSMUSG00000038615	64.3544	62.0666	62.5232	Nfe2l1
ENSMUSG00000038619	123.707	133.56	131.633	Ensa
ENSMUSG00000038633	44.0542	43.3588	41.9927	Degs1
ENSMUSG00000038642	42.1432	42.7744	42.8233	Ctss
ENSMUSG00000038646	56.5664	59.7402	58.121	Ramac
ENSMUSG00000038690	87.2244	109.917	96.9232	Atp5mf
ENSMUSG00000038717	209.022	250.111	224.167	Atp5mg
ENSMUSG00000038722	33.5874	36.9024	33.4935	Bud31
ENSMUSG00000038738	35.8998	34.4308	35.6907	Shank1
ENSMUSG00000038803	30.949	34.1996	31.8525	Ost4
ENSMUSG00000038845	43.3814	45.9648	44.5798	Phb1
ENSMUSG00000038880	28.886	32.9616	33.1977	Mrps34
ENSMUSG00000038886	34.8468	31.9742	32.5355	Man2a2
ENSMUSG00000038900	142.291	164.023	156.617	Rpl12
ENSMUSG00000038936	29.6388	31.5002	28.5515	Sccpdh
ENSMUSG00000038965	76.0452	78.6262	76.3998	Ube2l3
ENSMUSG00000038967	49.8708	49.188	49.9323	Pdk2
ENSMUSG00000038975	28.1102	30.643	28.6738	Rabggtb
ENSMUSG00000038976	248.789	258.981	265.955	Ppp1r9b
ENSMUSG00000039001	200.61	259.323	222.22	Rps21
ENSMUSG00000039016	84.6152	102.926	88.9328	Timm8b
ENSMUSG00000039037	37.5556	37.7566	38.8842	St6galnac5
ENSMUSG00000039041	36.768	38.2958	37.168	Adrm1
ENSMUSG00000039058	87.0226	85.1212	94.1262	Ak5
ENSMUSG00000039067	61.5318	64.0384	61.9545	Psmd7
ENSMUSG00000039100	47.9566	45.5712	45.6017	Marchf6
ENSMUSG00000039105	62.0826	71.5426	62.9752	Atp6v1g1
ENSMUSG00000039114	142.769	153.334	146.138	Nrn1
ENSMUSG00000039128	33.9616	30.481	31.9935	Cdc123
ENSMUSG00000039156	38.6456	42.8782	42.1922	Stim2
ENSMUSG00000039195	69.5386	89.5722	78.6915	Bbln
ENSMUSG00000039218	74.578	59.9816	68.211	Srrm2
ENSMUSG00000039221	67.4794	89.4192	73.8723	Rpl22l1
ENSMUSG00000039262	46.3874	41.9512	45.3427	Prrc2b
ENSMUSG00000039278	136.007	145.129	137.279	Pcsk1n
ENSMUSG00000039323	48.619	54.8612	51.5043	Igfbp2
ENSMUSG00000039347	189.881	197.149	199.484	Atp6v0e2
ENSMUSG00000039361	52.0928	53.2638	51.506	Picalm
ENSMUSG00000039474	28.5724	30.7198	30.7765	Wfs1
ENSMUSG00000039478	48.1222	49.191	48.715	Micu3
ENSMUSG00000039485	114.772	106.337	107.609	Tspyl4
ENSMUSG00000039515	57.1532	54.7178	56.3548	Ptpa
ENSMUSG00000039533	47.5114	51.0532	49.1555	Mmd2
ENSMUSG00000039542	43.7268	40.0696	40.477	Ncam1
ENSMUSG00000039568	53.9968	55.3414	55.063	Ubald1
ENSMUSG00000039601	41.315	36.7114	36.982	Rcan2
ENSMUSG00000039615	58.8414	66.1206	58.2327	Stub1
ENSMUSG00000039630	113.643	105.209	108.21	Hnrnpu
ENSMUSG00000039640	28.5018	33.0604	30.0908	Mrpl12
ENSMUSG00000039671	30.6772	27.4838	27.9585	Zmynd8
ENSMUSG00000039686	45.0324	45.9042	44.8388	Zer1
ENSMUSG00000039713	34.662	32.4272	36.1115	Plekhg5
ENSMUSG00000039716	34.2856	31.8614	32.4278	Dock3
ENSMUSG00000039717	46.2872	44.1902	42.9997	Ralyl
ENSMUSG00000039740	54.7564	53.7408	54.4522	Alg2
ENSMUSG00000039747	39.3454	42.6606	44.2217	Orai2
ENSMUSG00000039753	33.0944	33.9012	33.188	Fbxl5
ENSMUSG00000039770	38.5026	39.647	38.9715	Ypel5
ENSMUSG00000039771	27.977	35.0232	31.4162	Polr2j
ENSMUSG00000039809	47.7912	46.6518	47.748	Gabbr2
ENSMUSG00000039852	31.2276	27.4128	29.4567	Rere
ENSMUSG00000039953	202.798	192.683	199.926	Clstn1
ENSMUSG00000040035	73.4538	70.0102	70.9262	Disp2
ENSMUSG00000040037	40.9934	34.6266	36.4498	Negr1
ENSMUSG00000040048	113.605	130.283	119.527	Ndufb10
ENSMUSG00000040055	27.5216	31.293	28.0672	Gjb6
ENSMUSG00000040097	108.949	98.9286	107.977	Flywch1
ENSMUSG00000040111	37.9418	36.8566	37.887	Gramd1b
ENSMUSG00000040118	34.9086	32.5098	34.2568	Cacna2d1
ENSMUSG00000040242	46.8618	49.2468	49.5167	Fgfr1op2
ENSMUSG00000040268	36.4768	36.4172	36.4548	Plekha1
ENSMUSG00000040276	76	71.4186	77.3995	Pacsin1
ENSMUSG00000040385	101.491	111.247	108.088	Ppp1ca
ENSMUSG00000040389	31.37	30.9322	31.074	Wdr47
ENSMUSG00000040390	33.0338	33.487	33.7885	Map3k10
ENSMUSG00000040415	97.94	99.0622	97.24	Dtx3
ENSMUSG00000040446	34.89	33.642	34.3967	Rprd1a
ENSMUSG00000040462	49.2522	47.9248	50.0335	Os9
ENSMUSG00000040479	121.774	129.703	131.035	Dgkz
ENSMUSG00000040563	98.0358	98.6774	105.73	Plppr2
ENSMUSG00000040591	51.4566	53.2506	51.542	Cstpp1
ENSMUSG00000040640	36.1096	38.3406	38.6785	Erc2
ENSMUSG00000040652	78.3888	83.0936	77.4652	Oaz2
ENSMUSG00000040659	51.4736	56.0564	48.5542	Efhd2
ENSMUSG00000040699	42.808	45.4332	45.65	Limd2
ENSMUSG00000040712	88.2298	88.552	94.3807	Camta2
ENSMUSG00000040722	113.846	112.529	113.801	Scamp5
ENSMUSG00000040725	30.5172	29.1022	28.9748	Hnrnpul1
ENSMUSG00000040731	118.227	119.764	115.029	Eif4h
ENSMUSG00000040746	37.2772	36.446	36.1568	Rnf167
ENSMUSG00000040759	31.8676	29.2162	29.257	Cmtm5
ENSMUSG00000040785	179.292	170.65	174.077	Ttc3
ENSMUSG00000040794	54.4862	57.8078	56.1578	C1qtnf4
ENSMUSG00000040811	57.9078	55.3916	60.014	Eml2
ENSMUSG00000040813	31.4962	32.8002	31.8867	Tex264
ENSMUSG00000040855	32.2114	32.1318	30.2647	Reps2
ENSMUSG00000040867	38.1656	38.826	39.2708	Begain
ENSMUSG00000040907	721.462	722.689	749.298	Atp1a3
ENSMUSG00000040952	108.854	132.224	119.662	Rps19
ENSMUSG00000041020	44.1524	43.542	44.2045	Map7d2
ENSMUSG00000041028	148.837	148.987	145.382	Ghitm
ENSMUSG00000041084	30.5976	33.6982	30.2443	Ostc
ENSMUSG00000041096	57.5524	53.8036	59.8795	Tspyl2
ENSMUSG00000041115	41.0072	40.8058	43.1815	Iqsec2
ENSMUSG00000041120	28.811	34.6632	29.2152	Nbl1
ENSMUSG00000041141	34.9062	34.7116	32.9367	Pnma8a
ENSMUSG00000041164	48.9426	48.1992	50.7597	Zmiz2
ENSMUSG00000041203	39.7522	48.8818	44.331	Trir
ENSMUSG00000041236	50.8472	47.9988	49.8475	Vps41
ENSMUSG00000041263	49.3504	52.0818	51.3902	Rusc1
ENSMUSG00000041329	174.43	177.045	168.879	Atp1b2
ENSMUSG00000041351	57.3592	56.6244	54.1953	Rap1gap
ENSMUSG00000041355	44.0326	48.2106	45.033	Ssr2
ENSMUSG00000041453	260.488	286.99	273.643	Rpl21
ENSMUSG00000041459	66.4778	64.4576	64.9718	Tardbp
ENSMUSG00000041556	40.4828	44.7624	42.0463	Fbxo2
ENSMUSG00000041570	33.042	31.938	34.2388	Camsap2
ENSMUSG00000041571	529.265	614.556	606.367	Selenow
ENSMUSG00000041607	1556.73	1414.55	1394.04	Mbp
ENSMUSG00000041609	34.6764	35.9142	36.5515	Bicdl1
ENSMUSG00000041645	63.3948	62.0976	67.7602	Ddx24
ENSMUSG00000041658	41.2924	40.7708	40.0752	Rragb
ENSMUSG00000041670	31.73	30.1714	31.4472	Rims1
ENSMUSG00000041697	328.652	386.118	354.27	Cox6a1
ENSMUSG00000041708	58.9976	65.392	63.2853	Mpped1
ENSMUSG00000041720	38.215	36.1808	37.2663	Pi4ka
ENSMUSG00000041729	65.2506	63.6614	64.4067	Coro2b
ENSMUSG00000041740	68.0066	67.7292	67.7868	Rnf10
ENSMUSG00000041769	35.0628	35.159	34.7925	Ppp2r2d
ENSMUSG00000041773	140.688	137.99	145.972	Enc1
ENSMUSG00000041841	110.891	147.031	126.484	Rpl37
ENSMUSG00000041879	32.112	27.066	29.1922	Ipo9
ENSMUSG00000041881	64.2506	73.0308	71.0248	Ndufa7
ENSMUSG00000041889	43.52	45.1366	42.1718	Shisa4
ENSMUSG00000041986	93.2682	91.623	96.2358	Elmod1
ENSMUSG00000041992	36.5856	38.6226	35.7348	Rapgef5
ENSMUSG00000042032	47.035	48.3146	49.4295	Mat2b
ENSMUSG00000042043	53.9934	63.3392	58.0838	Tbca
ENSMUSG00000042066	54.4114	55.8756	54.3347	Tmcc2
ENSMUSG00000042078	44.9966	47.6798	46.338	Svop
ENSMUSG00000042079	47.5846	47.8908	45.8468	Hnrnpf
ENSMUSG00000042082	38.8292	37.0028	40.049	Arsb
ENSMUSG00000042105	48.585	46.8976	45.3338	Inpp5f
ENSMUSG00000042109	44.479	43.5976	43.7902	Csdc2
ENSMUSG00000042182	53.0884	50.159	49.593	Bend6
ENSMUSG00000042298	30.4422	30.9674	30.4233	Ttc19
ENSMUSG00000042388	56.1768	59.2486	58.352	Dlgap3
ENSMUSG00000042401	35.9152	37.4344	37.4182	Crtac1
ENSMUSG00000042406	64.9144	75.2898	69.1467	Atf4
ENSMUSG00000042428	36.749	34.2148	35.8922	Mgat3
ENSMUSG00000042429	48.3692	50.9932	52.3848	Adora1
ENSMUSG00000042502	30.6766	29.333	29.833	Cd2bp2
ENSMUSG00000042506	54.879	53.2602	52.0212	Usp22
ENSMUSG00000042520	34.3424	32.9816	34.5227	Ubap2l
ENSMUSG00000042572	41.2566	42.1812	43.7005	Ube2q1
ENSMUSG00000042605	44.152	43.3814	42.1033	Atxn2
ENSMUSG00000042625	30.036	28.1992	30.2798	Safb2
ENSMUSG00000042675	133.468	141.546	135.275	Ypel3
ENSMUSG00000042682	50.5844	57.3196	54.4967	Selenok
ENSMUSG00000042700	33.9804	31.5084	33.4112	Sipa1l1
ENSMUSG00000042712	58.5924	63.5386	57.0058	Tceal9
ENSMUSG00000042750	182.46	201.21	182.159	Bex2
ENSMUSG00000042751	31.1516	29.2624	29.7405	Nmnat2
ENSMUSG00000042834	35.9626	34.5318	30.9613	Nrep
ENSMUSG00000043004	83.1692	79.692	81.4945	Gng2
ENSMUSG00000043079	34.9612	32.409	35.9533	Synpo
ENSMUSG00000043384	118.555	102.697	109.001	Gprasp1
ENSMUSG00000043388	60.3262	50.5694	50.552	Tmem130
ENSMUSG00000043411	39.4362	32.69	37.1713	Usp48
ENSMUSG00000043419	52.437	46.6888	46.2503	Rnf227
[truncated: 593 more rows]
